# Supplementary material for: Halogen Atom Participation in Guiding the Stereochemical Outcomes of Acetal Substitution Reactions
Source: Angew Chem Int Ed Engl. 2022 Sep 16;61(42):e202209401. doi: 10.1002/anie.202209401 (PMC9561118; doi:10.1002/anie.202209401)
Supplement: Supplementary file 1 — Supporting Information [file ANIE-61-0-s002.cif]

data_global
_audit_creation_method                  'APEX3 v2019.11-0'

_publ_requested_journal                 ?

_publ_contact_author_name               ?
_publ_contact_author_address            
;
;
_publ_contact_author_email              ?
_publ_contact_author_fax                ?
_publ_contact_author_phone              ?

_publ_section_title                     
;
;
_publ_section_abstract                  
;
;
_publ_section_references                
;


Brandenburg, K. (2020) "Diamond 3.2k4", Crystal Impact GbR: Bonn Germany

Bruker (2020). <i>APEX3</i>. Bruker AXS LLC, Madison, WI, USA.

Bruker (2020). <i>BIS</i>. Bruker AXS LLC, Madison, WI, USA.

Bruker (2020). <i>SAINT</i>. Bruker AXS LLC, Madison, WI, USA.

H\"ubschle, C. B., Sheldrick, G. M. & Dittrich, B. (2011).
"ShelXle: a Qt graphical user interface for SHELXL",
J. Appl. Cryst. 44, 1281--1284.
doi:10.1107/S0021889811043202

Macrae, C. F.; Edgington, P. R.; McCabe, P.; Pidcock, E.; Shields, G. P.;
Taylor, R.; Towler, M.; van de Streek, J. (2006),
"Mercury: visualization and analysis of crystal structures"
Journal of Applied Crystallography 39 (3), 453--457.
doi: 10.1107/S002188980600731X

Sheldrick, G. M. (2015). "SHELXT--Integrated space--group and
crystal--structure determination",
Acta Cryst. A71, 3--8.
doi:10.1107/S2053273314026370

Sheldrick, G. M. (2015) "Crystal structure refinement with SHELXL",
Acta Cryst., C71, 3--8
doi:10.1107/S2053229614024218

Spek, A. L. (2009). "Structure validation in chemical crystallography",
Acta Cryst. D65, 148--155.
doi:10.1107/S090744490804362X

Wilson, A. J. C. (Ed). (1992)
International Tables for Crystallography,  Volume C.
Kluwer Academic Publishers, Dordrecht: Tables 6.1.1.4 (pp. 500--502),
4.2.6.8 (pp. 219--222) and 4.2.4.2 (pp. 193--199).
doi: 10.1107/97809553602060000103
;
_publ_section_comment                   
;
;

data_21kaw7h
_chemical_name_systematic               ?
_chemical_name_common                   Kmd-5-159_Fr46
_chemical_formula_moiety                ?
_chemical_formula_sum                   'C7 H9 Cl3 F N O2'
_chemical_formula_iupac                 ?
_chemical_formula_weight                264.50
_chemical_absolute_configuration        unk

_chemical_melting_point                 ?

_space_group_crystal_system             monoclinic
_space_group_IT_number                  7
_space_group_name_H-M_alt               'P 1 c 1'
_space_group_name_Hall                  'P -2yc'
loop_
    _space_group_symop_operation_xyz
    'x, y, z'
    'x, -y, z+1/2'

_cell_length_a                          9.6870(18)
_cell_length_b                          5.9907(11)
_cell_length_c                          8.9661(17)
_cell_angle_alpha                       90
_cell_angle_beta                        100.508(6)
_cell_angle_gamma                       90
_cell_volume                            511.59(17)
_cell_formula_units_Z                   2
_cell_measurement_reflns_used           3131
_cell_measurement_theta_min             3.4007
_cell_measurement_theta_max             28.1891
_cell_measurement_temperature           100.(2)

_exptl_crystal_description              platelet
_exptl_crystal_colour                   colourless
_exptl_crystal_size_max                 0.270
_exptl_crystal_size_mid                 0.200
_exptl_crystal_size_min                 0.020
_exptl_crystal_density_diffrn           1.717
_exptl_crystal_density_meas             ?
_exptl_crystal_density_method           'not measured'
_exptl_crystal_F_000                    268

_exptl_absorpt_coefficient_mu           0.882
_exptl_absorpt_correction_type          Multi-Scan
_exptl_absorpt_process_details          
;

Krause, L., Herbst-Irmer, R., Sheldrick, G. M., Stalke, D. (2015).
"Comparison of silver and molybdenum microfocus X-ray sources for
single-crystal structure determination"
J. Appl. Cryst. 48, 3-10.
doi:10.1107/S1600576714022985
;
_exptl_absorpt_correction_T_min         0.86
_exptl_absorpt_correction_T_max         0.98

_exptl_special_details                  
;
; 

_diffrn_ambient_temperature             100.(2)

_diffrn_source                          'microfocus sealed X-ray tube'
_diffrn_source_type                     Incotec
_diffrn_source_power                    ?
_diffrn_source_current                  ?
_diffrn_source_voltage                  50

_diffrn_radiation_probe                 x-ray
_diffrn_radiation_type                  MoK\a
_diffrn_radiation_wavelength            0.71073
_diffrn_radiation_monochromator         'multilayer optics'

_diffrn_measurement_device              'three-circle diffractometer'
_diffrn_measurement_device_type         'Bruker D8 SMART APEXII'
_diffrn_measurement_method              '\f and \w scans'

_diffrn_detector_area_resol_mean        7.4074

_diffrn_reflns_number                   8031
_diffrn_reflns_av_R_equivalents         0.0522
_diffrn_reflns_av_unetI/netI            0.0563
_diffrn_reflns_theta_min                2.14
_diffrn_reflns_theta_max                28.44
_diffrn_reflns_theta_full               25.24
_diffrn_measured_fraction_theta_max     0.995
_diffrn_measured_fraction_theta_full    0.995
_diffrn_reflns_limit_h_min              -12
_diffrn_reflns_limit_h_max              12
_diffrn_reflns_limit_k_min              -7
_diffrn_reflns_limit_k_max              7
_diffrn_reflns_limit_l_min              -12
_diffrn_reflns_limit_l_max              11

_refine_special_details                 
;

Refined as a 2-component inversion twin.
;

_reflns_number_total                    2491
_reflns_number_gt                       2298
_reflns_threshold_expression            'I > 2\s(I)'
_reflns_Friedel_coverage                0.949
_reflns_Friedel_fraction_max            0.950
_reflns_Friedel_fraction_full           0.976

_refine_ls_structure_factor_coef        Fsqd
_refine_ls_matrix_type                  full
_refine_ls_R_factor_all                 0.0463
_refine_ls_R_factor_gt                  0.0403
_refine_ls_wR_factor_gt                 0.0917
_refine_ls_wR_factor_ref                0.0945
_refine_ls_goodness_of_fit_ref          1.144
_refine_ls_restrained_S_all             1.143
_refine_ls_number_reflns                2491
_refine_ls_number_parameters            132
_refine_ls_number_restraints            3
_refine_ls_number_constraints           ?
_refine_ls_hydrogen_treatment           mixed
_refine_ls_weighting_scheme             calc
_refine_ls_weighting_details            
    'w=1/[\s^2^(Fo^2^)+(0.0445P)^2^] where P=(Fo^2^+2Fc^2^)/3'

_atom_sites_solution_hydrogens          mixed
_atom_sites_solution_primary            dual
_atom_sites_solution_secondary          difmap

_refine_ls_shift/su_max                 0.000
_refine_ls_shift/su_mean                0.000
_refine_diff_density_max                0.482
_refine_diff_density_min                -0.456
_refine_ls_extinction_method            none
_refine_ls_extinction_coef              ?
_refine_ls_abs_structure_details        
;

Refined as an inversion twin.
;
_refine_ls_abs_structure_Flack          0.17(12)

loop_
    _atom_type_symbol
    _atom_type_description
    _atom_type_scat_dispersion_real
    _atom_type_scat_dispersion_imag
    _atom_type_scat_source
    C C 0.0033 0.0016 'International Tables Vol C Tables 4.2.6.8 and 6.1.1.4'
    H H 0.0000 0.0000 'International Tables Vol C Tables 4.2.6.8 and 6.1.1.4'
    Cl Cl 0.1484 0.1585
     'International Tables Vol C Tables 4.2.6.8 and 6.1.1.4'
    F F 0.0171 0.0103 'International Tables Vol C Tables 4.2.6.8 and 6.1.1.4'
    N N 0.0061 0.0033 'International Tables Vol C Tables 4.2.6.8 and 6.1.1.4'
    O O 0.0106 0.0060 'International Tables Vol C Tables 4.2.6.8 and 6.1.1.4'

_computing_data_collection              'Bruker APEX3'
_computing_cell_refinement              'Bruker SAINT'
_computing_data_reduction               'Bruker SAINT'
_computing_structure_solution           'SHELXT (Sheldrick 2015)'
_computing_structure_refinement         'SHELXL-2018/3 (Sheldrick, 2018)'
_computing_molecular_graphics           'Diamond (Brakdenburg 2014)'
_computing_publication_material         'Bruker APEX3'

loop_
    _atom_site_type_symbol
    _atom_site_label
    _atom_site_fract_x
    _atom_site_fract_y
    _atom_site_fract_z
    _atom_site_U_iso_or_equiv
    _atom_site_adp_type
    _atom_site_calc_flag
    _atom_site_refinement_flags_adp
    _atom_site_refinement_flags_occupancy
    _atom_site_refinement_flags_posn
    _atom_site_occupancy
    _atom_site_disorder_assembly
    _atom_site_disorder_group
    Cl Cl1 0.12762(12) 0.83807(19) 0.53217(12) 0.0153(3) Uani d . . . 1 . .
    Cl Cl2 0.14670(12) 0.4081(2) 0.39566(14) 0.0175(3) Uani d . . . 1 . .
    Cl Cl3 0.28630(12) 0.7943(2) 0.29505(12) 0.0195(3) Uani d . . . 1 . .
    F F1 0.5858(4) 0.0578(6) 0.4730(4) 0.0321(8) Uani d . . . 1 . .
    O O1 0.6914(4) 0.4973(6) 0.5425(5) 0.0223(8) Uani d . . . 1 . .
    O O2 0.3996(4) 0.7078(6) 0.6888(4) 0.0145(7) Uani d . . . 1 . .
    N N1 0.4551(4) 0.4486(7) 0.5243(4) 0.0132(8) Uani d . . D 1 . .
    H H1N 0.436(7) 0.377(9) 0.440(4) 0.022(16) Uiso d . . D 1 . .
    C C1 0.5897(5) 0.3902(8) 0.6133(5) 0.0133(10) Uani d . . . 1 . .
    H H1A 0.596107 0.450431 0.718328 0.016 Uiso calc U . R 1 . .
    C C2 0.6092(5) 0.1416(9) 0.6210(6) 0.0194(11) Uani d . . . 1 . .
    H H2 0.541101 0.073368 0.679141 0.023 Uiso calc U . R 1 . .
    C C3 0.7602(6) 0.0827(9) 0.6970(7) 0.0264(13) Uani d . . . 1 . .
    H H3A 0.773222 0.116612 0.806766 0.032 Uiso calc U . R 1 . .
    H H3B 0.776076 -0.079148 0.685626 0.032 Uiso calc U . R 1 . .
    C C4 0.8662(6) 0.2133(10) 0.6270(6) 0.0248(13) Uani d . . . 1 . .
    H H4A 0.96159 0.189004 0.686536 0.03 Uiso calc U . R 1 . .
    H H4B 0.865121 0.160287 0.522178 0.03 Uiso calc U . R 1 . .
    C C5 0.8311(5) 0.4569(11) 0.6249(7) 0.0255(13) Uani d . . . 1 . .
    H H5A 0.838523 0.511327 0.730277 0.031 Uiso calc U . R 1 . .
    H H5B 0.899436 0.54083 0.576902 0.031 Uiso calc U . R 1 . .
    C C6 0.3753(5) 0.6071(8) 0.5692(5) 0.0108(9) Uani d . . . 1 . .
    C C7 0.2385(5) 0.6587(8) 0.4533(5) 0.0105(9) Uani d . . . 1 . .

loop_
    _atom_site_aniso_label
    _atom_site_aniso_U_11
    _atom_site_aniso_U_22
    _atom_site_aniso_U_33
    _atom_site_aniso_U_12
    _atom_site_aniso_U_13
    _atom_site_aniso_U_23
    Cl1 0.0127(5) 0.0183(6) 0.0146(5) 0.0059(5) 0.0014(4) -0.0023(5)
    Cl2 0.0102(5) 0.0166(6) 0.0235(6) -0.0013(5) -0.0024(4) -0.0059(5)
    Cl3 0.0184(6) 0.0269(7) 0.0140(6) 0.0046(5) 0.0052(5) 0.0096(5)
    F1 0.0231(18) 0.030(2) 0.038(2) 0.0027(15) -0.0077(14) -0.0142(15)
    O1 0.0123(16) 0.024(2) 0.029(2) 0.0000(15) 0.0016(15) 0.0054(17)
    O2 0.0136(17) 0.0187(19) 0.0100(16) -0.0017(14) -0.0011(13) -0.0018(13)
    N1 0.0103(19) 0.020(2) 0.0081(19) 0.0047(16) -0.0015(15) -0.0016(16)
    C1 0.013(2) 0.014(2) 0.012(2) 0.0015(18) 0.0006(18) -0.0004(18)
    C2 0.014(3) 0.017(3) 0.025(3) -0.003(2) 0.001(2) 0.005(2)
    C3 0.026(3) 0.019(3) 0.031(3) 0.006(2) -0.004(2) 0.005(2)
    C4 0.009(2) 0.039(4) 0.024(3) 0.007(2) 0.000(2) -0.001(2)
    C5 0.007(2) 0.029(3) 0.039(3) -0.001(2) 0.002(2) 0.000(2)
    C6 0.010(2) 0.009(2) 0.014(2) -0.0015(17) 0.0029(17) 0.0042(17)
    C7 0.012(2) 0.011(2) 0.008(2) -0.0008(17) 0.0008(16) -0.0011(16)

_geom_special_details                   
;

All esds (except the esd in the dihedral angle between two l.s. planes)
are estimated using the full covariance matrix.  The cell esds are taken
into account individually in the estimation of esds in distances, angles
and torsion angles; correlations between esds in cell parameters are only
used when they are defined by crystal symmetry.  An approximate (isotropic)
treatment of cell esds is used for estimating esds involving l.s. planes.
;

loop_
    _geom_bond_atom_site_label_1
    _geom_bond_atom_site_label_2
    _geom_bond_site_symmetry_2
    _geom_bond_distance
    _geom_bond_publ_flag
    Cl1 C7 . 1.757(5) ?
    Cl2 C7 . 1.774(5) ?
    Cl3 C7 . 1.768(5) ?
    F1 C2 . 1.398(6) ?
    O1 C1 . 1.419(6) ?
    O1 C5 . 1.439(6) ?
    O2 C6 . 1.215(6) ?
    N1 C6 . 1.333(6) ?
    N1 C1 . 1.442(6) ?
    N1 H1N . 0.856(14) ?
    C1 C2 . 1.501(7) ?
    C1 H1A . 1.0 ?
    C2 C3 . 1.537(7) ?
    C2 H2 . 1.0 ?
    C3 C4 . 1.516(9) ?
    C3 H3A . 0.99 ?
    C3 H3B . 0.99 ?
    C4 C5 . 1.498(8) ?
    C4 H4A . 0.99 ?
    C4 H4B . 0.99 ?
    C5 H5A . 0.99 ?
    C5 H5B . 0.99 ?
    C6 C7 . 1.558(6) ?

loop_
    _geom_angle_atom_site_label_1
    _geom_angle_atom_site_label_2
    _geom_angle_atom_site_label_3
    _geom_angle_site_symmetry_1
    _geom_angle_site_symmetry_3
    _geom_angle
    _geom_angle_publ_flag
    C1 O1 C5 . . 111.1(4) ?
    C6 N1 C1 . . 121.4(4) ?
    C6 N1 H1N . . 126.(4) ?
    C1 N1 H1N . . 113.(4) ?
    O1 C1 N1 . . 105.9(4) ?
    O1 C1 C2 . . 112.1(4) ?
    N1 C1 C2 . . 111.1(4) ?
    O1 C1 H1A . . 109.2 ?
    N1 C1 H1A . . 109.2 ?
    C2 C1 H1A . . 109.2 ?
    F1 C2 C1 . . 108.4(4) ?
    F1 C2 C3 . . 108.4(5) ?
    C1 C2 C3 . . 110.5(4) ?
    F1 C2 H2 . . 109.9 ?
    C1 C2 H2 . . 109.9 ?
    C3 C2 H2 . . 109.9 ?
    C4 C3 C2 . . 111.1(4) ?
    C4 C3 H3A . . 109.4 ?
    C2 C3 H3A . . 109.4 ?
    C4 C3 H3B . . 109.4 ?
    C2 C3 H3B . . 109.4 ?
    H3A C3 H3B . . 108.0 ?
    C5 C4 C3 . . 109.8(5) ?
    C5 C4 H4A . . 109.7 ?
    C3 C4 H4A . . 109.7 ?
    C5 C4 H4B . . 109.7 ?
    C3 C4 H4B . . 109.7 ?
    H4A C4 H4B . . 108.2 ?
    O1 C5 C4 . . 111.1(5) ?
    O1 C5 H5A . . 109.4 ?
    C4 C5 H5A . . 109.4 ?
    O1 C5 H5B . . 109.4 ?
    C4 C5 H5B . . 109.4 ?
    H5A C5 H5B . . 108.0 ?
    O2 C6 N1 . . 126.2(4) ?
    O2 C6 C7 . . 119.6(4) ?
    N1 C6 C7 . . 114.1(4) ?
    C6 C7 Cl1 . . 111.1(3) ?
    C6 C7 Cl3 . . 108.1(3) ?
    Cl1 C7 Cl3 . . 108.1(2) ?
    C6 C7 Cl2 . . 110.3(3) ?
    Cl1 C7 Cl2 . . 108.9(3) ?
    Cl3 C7 Cl2 . . 110.2(2) ?

_shelx_res_file                         
;

TITL 21kaw7h in Pc
    21kaw7h.res
    created by SHELXL-2018/3 at 16:59:32 on 25-Jun-2021
CELL 0.71073   9.68700   5.99070   8.96610  90.0000 100.5081  90.0000
ZERR    2.00   0.00180   0.00110   0.00170   0.0000   0.0061   0.0000
LATT -1
SYMM X, -Y, 1/2+Z
SFAC C H CL F N O
UNIT 14 18 6 2 2 4
TEMP -173.150
SIZE 0.02 0.20 0.27
L.S. 6
ACTA
BOND $H
LIST 4
FMAP 2
PLAN 20

DFIX 0.86 0.01 N1 H1N

TWIN
WGHT    0.044500
BASF   0.16931
FVAR       0.35137
CL1   3    0.127620    0.838066    0.532165    11.00000    0.01267    0.01834 =
         0.01458   -0.00226    0.00139    0.00587
CL2   3    0.146703    0.408060    0.395661    11.00000    0.01021    0.01660 =
         0.02352   -0.00591   -0.00241   -0.00134
CL3   3    0.286299    0.794288    0.295048    11.00000    0.01844    0.02688 =
         0.01396    0.00965    0.00520    0.00462
F1    4    0.585803    0.057836    0.473035    11.00000    0.02310    0.02978 =
         0.03841   -0.01424   -0.00771    0.00271
O1    6    0.691419    0.497295    0.542510    11.00000    0.01228    0.02441 =
         0.02944    0.00542    0.00157    0.00003
O2    6    0.399593    0.707848    0.688812    11.00000    0.01359    0.01866 =
         0.00997   -0.00184   -0.00111   -0.00170
N1    5    0.455136    0.448615    0.524252    11.00000    0.01034    0.02004 =
         0.00808   -0.00164   -0.00147    0.00467
H1N   2    0.436487    0.377053    0.440312    11.00000    0.02157
C1    1    0.589656    0.390197    0.613266    11.00000    0.01306    0.01425 =
         0.01183   -0.00043    0.00058    0.00152
AFIX  13
H1A   2    0.596107    0.450431    0.718328    11.00000   -1.20000
AFIX   0
C2    1    0.609233    0.141602    0.620994    11.00000    0.01428    0.01747 =
         0.02531    0.00521    0.00087   -0.00318
AFIX  13
H2    2    0.541101    0.073368    0.679141    11.00000   -1.20000
AFIX   0
C3    1    0.760153    0.082702    0.697020    11.00000    0.02617    0.01851 =
         0.03093    0.00491   -0.00391    0.00565
AFIX  23
H3A   2    0.773222    0.116612    0.806766    11.00000   -1.20000
H3B   2    0.776076   -0.079148    0.685626    11.00000   -1.20000
AFIX   0
C4    1    0.866204    0.213257    0.626975    11.00000    0.00924    0.03941 =
         0.02447   -0.00094   -0.00026    0.00678
AFIX  23
H4A   2    0.961590    0.189004    0.686536    11.00000   -1.20000
H4B   2    0.865121    0.160287    0.522178    11.00000   -1.20000
AFIX   0
C5    1    0.831096    0.456861    0.624866    11.00000    0.00749    0.02927 =
         0.03915    0.00009    0.00249   -0.00098
AFIX  23
H5A   2    0.838523    0.511327    0.730277    11.00000   -1.20000
H5B   2    0.899436    0.540830    0.576902    11.00000   -1.20000
AFIX   0
C6    1    0.375285    0.607139    0.569235    11.00000    0.01001    0.00913 =
         0.01360    0.00419    0.00289   -0.00145
C7    1    0.238530    0.658712    0.453312    11.00000    0.01235    0.01053 =
         0.00823   -0.00110    0.00082   -0.00082
HKLF 4


REM  21kaw7h in Pc
REM wR2 = 0.094483, GooF = S = 1.14387, Restrained GooF = 1.14318 for all data
REM R1 = 0.040328 for 2298 Fo > 4sig(Fo) and 0.046275 for all 2491 data
REM 132 parameters refined using 3 restraints

END

WGHT      0.0445      0.0000

REM Highest difference peak  0.482,  deepest hole -0.456,  1-sigma level  0.115
Q1    1   0.1412  0.5787  0.3986  11.00000  0.05    0.48
Q2    1   0.1363  0.7303  0.4671  11.00000  0.05    0.42
Q3    1   0.1396  1.0139  0.7001  11.00000  0.05    0.41
Q4    1   0.7309  0.3586  0.4286  11.00000  0.05    0.39
Q5    1   0.1581  0.3014  0.3298  11.00000  0.05    0.38
Q6    1   0.1940  0.3258  0.4704  11.00000  0.05    0.38
Q7    1   0.1549  0.5295  0.5986  11.00000  0.05    0.38
Q8    1   0.1500  0.4996  0.4831  11.00000  0.05    0.37
Q9    1   0.2104  0.5364  0.4254  11.00000  0.05    0.36
Q10   1   0.1682  0.6835  0.5319  11.00000  0.05    0.35
Q11   1   0.6199  0.2872  0.6127  11.00000  0.05    0.35
Q12   1   0.1960  1.0651  0.3088  11.00000  0.05    0.34
Q13   1   0.1610  1.0282  0.5492  11.00000  0.05    0.34
Q14   1   0.1032  0.8864  0.4235  11.00000  0.05    0.34
Q15   1   0.1254  0.3157  0.4827  11.00000  0.05    0.33
Q16   1   0.1550  0.4764  0.2986  11.00000  0.05    0.33
Q17   1   0.8379  0.1343  0.6861  11.00000  0.05    0.33
Q18   1   0.1737  0.6217  0.3162  11.00000  0.05    0.33
Q19   1   0.1551  0.2240  0.4281  11.00000  0.05    0.33
Q20   1   0.1547  0.6304  0.2166  11.00000  0.05    0.33
;
_shelx_res_checksum                     36322

_shelx_hkl_file                         
;
   0   0   1    0.01    0.21
   0   0  -1    0.17    0.17
   0   0   1    0.20    0.22
   0   0  -1    0.00    0.23
   0   0   1    0.15    0.16
   0   0  -1   -0.03    0.14
   0   0  -2  343.12   11.72
   0   0  -2  342.67   12.13
   0   0   2  353.73   11.74
   0   0   2  340.52   12.06
   0   0   3    1.03    0.55
   0   0   3    0.72    0.41
   0   0  -3    0.52    0.46
   0   0  -3    0.75    0.58
   0   0   3   -0.26    0.38
   0   0  -3    0.05    0.30
   0   0   4   31.35    1.83
   0   0   4   30.18    2.21
   0   0   4   29.55    2.06
   0   0  -4   28.88    1.98
   0   0  -4   32.85    2.42
   0   0  -4   31.54    1.80
   0   0   5    0.62    0.49
   0   0  -5    0.54    0.42
   0   0   5    0.09    0.58
   0   0  -5    1.32    0.73
   0   0  -5    0.69    0.80
   0   0  -6    8.36    1.39
   0   0  -6    6.74    1.81
   0   0  -6   12.11    2.68
   0   0   6   10.81    1.31
   0   0  -7    0.94    1.27
   0   0  -7    0.41    0.90
   0   0   7    0.98    0.66
   0   0  -8   98.38    6.36
   0   0  -8   94.78    6.69
   0   0   8   98.49    5.03
   0   0   9    1.21    0.96
   0   0  -9    0.12    1.06
   0   0  -9   -0.80    1.50
   0   0  10   25.35    2.61
   0   0 -10   22.40    3.39
   0   0 -10   36.90    6.05
   0   0 -11   -2.22    2.33
   0   1   0  113.36    4.24
   0   1   0  113.63    4.14
   0   1   0  116.26    4.76
   0   1   0  132.56    4.61
   0  -1   0  116.73    4.67
   0  -1   0  117.45    4.25
   0  -1   0  118.85    4.48
   0   1  -1   80.36    2.83
   0   1   1   71.36    3.65
   0   1   1   74.94    3.15
   0   1   1   75.66    2.90
   0   1  -1   81.97    3.09
   0   1   1   74.13    2.97
   0   1  -1   83.67    3.40
   0  -1   1   78.69    2.83
   0  -1   1   76.33    3.30
   0  -1   1   75.55    3.04
   0  -1  -1   76.17    3.06
   0  -1  -1   74.78    2.97
   0  -1  -1   76.52    2.88
   0  -1   1   76.26    3.22
   0   1   2   58.80    2.43
   0   1  -2   54.04    2.30
   0   1   2   55.06    2.45
   0   1  -2   56.52    2.83
   0   1   2   60.86    2.72
   0   1   2   55.80    3.20
   0   1  -2   55.44    2.59
   0   1  -2   57.57    2.76
   0  -1   2   58.16    2.68
   0  -1   2   57.00    2.36
   0  -1  -2   56.44    2.71
   0  -1  -2   52.62    2.35
   0  -1  -2   57.03    3.32
   0  -1   2   61.95    2.73
   0   1   3   78.14    4.30
   0   1   3   73.94    3.67
   0   1  -3   83.48    3.32
   0   1   3   82.51    3.40
   0   1  -3   79.32    3.58
   0   1  -3   78.63    3.84
   0  -1  -3   85.08    3.90
   0  -1   3   81.07    3.71
   0  -1  -3   78.55    3.34
   0  -1   3   84.06    3.35
   0  -1   3   76.21    3.73
   0  -1  -3   83.53    4.46
   0   1  -4   76.99    4.12
   0   1  -4   77.16    3.40
   0   1   4   73.76    3.89
   0   1   4   76.92    3.51
   0   1  -4   74.96    3.70
   0  -1   4   75.80    4.23
   0  -1   4   78.30    3.86
   0  -1  -4   80.07    4.16
   0  -1  -4   82.25    3.91
   0  -1   4   78.46    3.44
   0  -1  -4   81.47    4.69
   0   1  -5  247.67    9.29
   0   1  -5  248.02   10.96
   0   1   5  244.59    9.98
   0  -1  -5  257.69   11.04
   0  -1  -5  250.84   10.35
   0  -1   5  254.43    9.33
   0  -1   5  253.83    9.96
   0  -1   5  235.19   10.40
   0  -1  -5  248.63    9.91
   0   1   6   73.79    3.73
   0   1  -6   72.46    4.59
   0  -1  -6   70.85    5.50
   0  -1   6   71.68    3.64
   0  -1  -6   66.35    4.43
   0  -1   6   73.23    4.61
   0   1  -7   46.05    3.96
   0   1   7   50.77    3.13
   0  -1  -7   57.10    4.67
   0  -1   7   49.78    3.54
   0  -1   7   47.82    3.01
   0  -1  -7   49.75    3.97
   0   1  -8    3.43    1.72
   0   1   8    6.24    1.50
   0  -1  -8    8.16    2.32
   0  -1   8    8.31    1.94
   0  -1   8    8.03    1.55
   0  -1  -8    8.96    2.70
   0   1   9   20.40    2.14
   0   1  -9   13.52    3.21
   0  -1  -9   13.05    3.69
   0  -1  -9   19.45    3.65
   0  -1   9   21.32    2.23
   0   1  10    1.74    1.12
   0   1 -10    1.70    1.66
   0   1 -10    0.56    2.33
   0  -1  10    5.46    1.48
   0  -1 -10   -0.79    1.16
   0  -1 -10    7.57    3.14
   0   1 -11    1.12    3.01
   0   1 -11    4.34    2.11
   0   1  11    3.17    1.54
   0  -1  11    6.12    1.94
   0  -1 -11    5.03    3.41
   0   2   0    0.35    0.79
   0   2   0    0.55    0.34
   0   2   0    0.95    0.96
   0  -2   0    0.84    0.69
   0  -2   0    1.37    0.84
   0  -2   0    0.24    0.51
   0   2   1  200.21    7.51
   0   2  -1  215.75    8.39
   0   2  -1  213.01    7.48
   0   2   1  211.04    8.93
   0   2  -1  227.28    8.43
   0   2   1  213.53    8.25
   0   2  -1  221.61    7.70
   0   2   1  204.12    7.61
   0  -2   1  208.68    8.08
   0  -2  -1  208.70    7.51
   0  -2  -1  215.78    7.45
   0  -2   1  211.71    7.45
   0  -2   1  214.15    8.12
   0  -2  -1  227.27    8.95
   0  -2  -1  201.39    7.90
   0   2   2  147.02    6.77
   0   2  -2  141.88    5.91
   0   2   2  139.90    5.40
   0   2   2  140.26    5.55
   0   2  -2  145.27    6.23
   0   2  -2  145.20    5.73
   0   2  -2  152.35    5.32
   0   2   2  139.16    5.89
   0  -2  -2  152.43    5.56
   0  -2   2  139.78    5.22
   0  -2  -2  138.55    6.83
   0  -2  -2  139.05    5.62
   0  -2  -2  139.53    5.34
   0  -2   2  144.96    5.85
   0  -2   2  136.49    5.65
   0  -2   2  137.09    5.82
   0   2  -3    9.20    0.87
   0   2  -3    9.45    1.16
   0   2   3    9.96    1.37
   0   2   3   10.85    2.11
   0   2  -3    8.37    1.42
   0   2   3    7.42    0.92
   0   2  -3   10.09    1.78
   0  -2  -3    9.42    1.03
   0  -2   3    6.95    1.09
   0  -2   3    8.47    1.21
   0  -2  -3   10.95    2.24
   0  -2  -3    9.60    1.20
   0  -2  -3    8.58    0.88
   0  -2   3    7.64    0.86
   0   2  -4   13.63    1.61
   0   2   4   15.94    1.57
   0   2   4   14.34    1.57
   0   2  -4   13.98    1.12
   0   2  -4   16.95    2.03
   0   2   4   15.37    1.32
   0   2   4   13.84    2.05
   0  -2   4   13.21    1.52
   0  -2   4   12.78    1.16
   0  -2   4   10.49    1.37
   0  -2  -4   14.18    1.58
   0  -2  -4   13.91    1.18
   0  -2   4   12.37    1.47
   0  -2  -4   13.45    2.60
   0  -2  -4   12.88    1.15
   0   2  -5   58.55    3.83
   0   2  -5   56.52    3.37
   0   2   5   67.47    3.32
   0   2   5   60.86    3.60
   0   2  -5   60.58    3.00
   0  -2   5   64.28    3.74
   0  -2   5   60.56    3.08
   0  -2  -5   58.10    3.71
   0   2  -6   34.29    3.05
   0   2   6   32.53    2.34
   0  -2   6   34.42    2.75
   0  -2  -6   29.04    3.46
   0  -2  -6   35.14    3.00
   0  -2   6   32.84    2.23
   0   2  -7   47.62    4.04
   0   2   7   52.56    3.27
   0  -2  -7   59.93    5.10
   0  -2  -7   55.70    4.14
   0  -2   7   47.72    3.66
   0  -2   7   50.16    3.09
   0  -2   8   21.16    2.11
   0  -2  -8   21.87    2.86
   0  -2   8   16.46    2.33
   0  -2  -8   20.11    4.18
   0   2  -9  104.50    6.96
   0   2   9   94.41    5.34
   0  -2  -9   91.83    6.43
   0  -2   9  104.03    6.16
   0  -2   9   95.00    5.20
   0   2  10    1.61    1.25
   0   2 -10    1.98    1.66
   0  -2  10    2.15    1.25
   0  -2  10    1.82    1.16
   0  -2 -10    2.45    2.64
   0  -2 -10    0.82    1.51
   0   2  11    2.84    1.28
   0   2 -11    2.97    2.06
   0  -2 -11    3.48    2.96
   0   3   0  144.95    6.82
   0   3   0  150.01    7.76
   0   3   0  147.61    5.56
   0  -3   0  143.25    6.71
   0  -3   0  144.87    5.65
   0  -3   0  172.03    6.53
   0  -3   0  139.70    6.31
   0   3  -1  169.17    6.37
   0   3  -1  162.70    7.72
   0   3   1  156.64    6.16
   0   3   1  172.87    7.45
   0   3  -1  171.42    7.56
   0   3   1  167.03    8.15
   0   3  -1  166.61    6.56
   0   3   1  165.11    6.52
   0  -3   1  169.59    7.06
   0  -3  -1  159.48    7.74
   0  -3  -1  164.47    6.87
   0  -3   1  169.43    6.44
   0  -3  -1  160.75    6.23
   0  -3   1  167.86    6.15
   0  -3   1  164.32    7.10
   0   3  -2   33.10    2.15
   0   3  -2   36.88    2.99
   0   3   2   37.25    2.77
   0   3  -2   33.40    2.61
   0   3   2   29.22    1.90
   0   3   2   37.15    3.27
   0   3   2   31.53    1.99
   0   3  -2   32.50    1.81
   0  -3  -2   33.10    3.17
   0  -3  -2   33.05    1.80
   0  -3  -2   31.06    2.22
   0  -3  -2   33.10    1.84
   0  -3   2   31.89    2.38
   0  -3   2   34.65    1.79
   0  -3   2   33.01    2.41
   0   3  -3   59.85    2.81
   0   3   3   58.88    3.72
   0   3  -3   60.21    3.65
   0   3   3   55.83    3.09
   0   3   3   56.56    3.04
   0   3  -3   60.35    4.04
   0   3  -3   66.97    3.49
   0  -3  -3   58.00    3.22
   0  -3   3   62.11    3.60
   0  -3  -3   60.32    2.91
   0  -3   3   62.65    2.81
   0  -3   3   61.11    3.39
   0  -3  -3   61.43    3.07
   0  -3  -3   60.81    5.12
   0  -3   3   61.09    3.46
   0   3  -4  199.63    8.30
   0   3  -4  197.92    7.64
   0   3  -4  192.31    8.72
   0   3   4  186.10    8.24
   0   3   4  190.89    7.64
   0  -3   4  203.55    8.36
   0  -3   4  191.22    7.33
   0  -3  -4  206.49   10.06
   0  -3  -4  196.55    7.88
   0  -3   4  181.22    8.04
   0  -3   4  179.59    7.87
   0  -3  -4  178.97    7.64
   0   3  -5   13.48    1.91
   0   3   5   12.48    1.45
   0   3  -5   14.05    2.54
   0   3   5   13.09    1.98
   0  -3  -5   12.26    1.73
   0  -3   5   12.36    1.73
   0  -3  -5   12.56    1.38
   0  -3  -5   11.15    2.93
   0   3  -6   11.03    2.22
   0   3   6   13.20    2.13
   0   3   6   14.33    1.65
   0  -3   6   13.44    1.49
   0  -3   6   16.91    2.07
   0  -3  -6    8.61    2.63
   0  -3  -6   12.90    2.42
   0  -3  -6   11.35    1.40
   0   3   7   12.57    1.67
   0   3  -7   10.70    2.43
   0  -3  -7   11.55    3.09
   0  -3   7   14.94    2.23
   0  -3   7   12.83    1.64
   0  -3  -7   15.06    2.32
   0   3  -8   53.61    4.75
   0   3   8   54.99    3.73
   0  -3   8   53.48    4.27
   0  -3   8   63.54    3.67
   0  -3  -8   66.58    7.52
   0  -3  -8   59.37    4.61
   0   3   9   32.68    3.06
   0   3  -9   26.64    3.75
   0  -3  -9   34.69    3.81
   0  -3   9   38.37    3.00
   0  -3  -9   29.78    5.65
   0  -3   9   36.87    3.71
   0   3 -10   20.94    4.18
   0  -3  10   17.46    2.63
   0  -3  10   26.71    3.37
   0  -3 -10   22.57    4.03
   0  -3 -10   29.87    5.82
   0   4   0   28.33    3.01
   0   4   0   31.27    1.78
   0   4   0   34.67    2.00
   0  -4   0   30.28    1.96
   0  -4   0   30.01    2.73
   0  -4   0   27.56    1.79
   0   4  -1   14.84    2.42
   0   4   1   17.91    1.75
   0   4   1   16.16    2.36
   0   4  -1   15.99    1.42
   0   4  -1   14.60    1.31
   0   4   1   12.96    1.17
   0  -4   1   15.44    1.23
   0  -4  -1   13.32    2.40
   0  -4   1   13.14    1.81
   0  -4  -1   16.54    1.56
   0  -4   1   14.13    1.38
   0   4  -2   37.37    2.62
   0   4  -2   31.10    3.36
   0   4   2   36.50    3.26
   0   4   2   35.42    2.41
   0   4   2   30.71    2.02
   0   4  -2   33.48    2.31
   0  -4  -2   35.44    3.51
   0  -4  -2   35.01    2.03
   0  -4   2   36.21    2.35
   0  -4   2   33.36    1.91
   0  -4  -2   33.67    2.00
   0   4  -3   54.56    3.30
   0   4   3   51.16    2.97
   0   4   3   56.61    3.28
   0   4  -3   54.88    4.35
   0   4   3   53.70    4.04
   0  -4  -3   53.39    4.62
   0  -4   3   50.35    2.63
   0  -4  -3   57.08    2.83
   0  -4   3   56.01    3.64
   0   4   4   18.31    2.58
   0   4  -4   18.75    2.11
   0   4  -4   19.02    1.51
   0   4   4   18.74    1.86
   0   4  -4   19.53    2.94
   0   4   4   15.79    1.87
   0  -4  -4   20.41    1.72
   0  -4   4   21.37    2.30
   0  -4   4   17.51    1.50
   0  -4  -4   17.03    3.66
   0   4  -5   85.17    5.19
   0   4   5   91.78    4.80
   0   4  -5   91.17    6.11
   0   4   5   88.10    5.54
   0  -4   5   95.43    5.46
   0  -4  -5   94.52    4.78
   0  -4  -5  100.51    7.13
   0  -4   5   93.06    4.29
   0   4   6   20.19    2.09
   0   4  -6   14.80    2.99
   0   4  -6   17.41    2.53
   0   4   6   19.65    2.85
   0  -4   6   20.86    1.84
   0  -4   6   18.67    2.41
   0  -4  -6   13.60    3.66
   0  -4  -6   19.89    2.19
   0   4   7    9.83    2.36
   0   4   7   15.76    2.09
   0   4  -7   15.77    3.45
   0   4  -7   19.84    3.59
   0  -4  -7   14.25    3.53
   0  -4  -7   14.04    2.56
   0  -4   7   19.61    3.34
   0  -4   7   15.22    1.84
   0   4   8    2.47    1.10
   0   4  -8    2.71    1.76
   0  -4   8    2.12    1.47
   0  -4   8    0.60    1.20
   0  -4  -8    0.60    2.19
   0  -4  -8    0.01    1.15
   0   4   9   10.68    2.46
   0   4  -9   14.10    3.53
   0  -4  -9   11.49    2.74
   0  -4   9   10.25    2.06
   0  -4   9   12.83    2.75
   0  -4  -9    8.51    3.53
   0   4  10    4.27    1.70
   0   4 -10    4.59    2.15
   0  -4 -10    5.86    2.07
   0  -4  10    4.63    2.23
   0  -4 -10    3.45    3.93
   0  -4  10    6.12    1.89
   0   5   0   60.67    4.95
   0   5   0   61.59    3.03
   0   5   0   56.23    2.84
   0  -5   0   53.42    4.10
   0  -5   0   56.26    2.95
   0  -5   0   55.76    2.93
   0   5  -1   74.18    3.63
   0   5  -1   64.46    5.32
   0   5  -1   74.91    3.54
   0   5   1   72.35    5.37
   0  -5  -1   69.28    4.93
   0  -5   1   77.72    3.52
   0  -5  -1   72.71    3.72
   0  -5   1   70.65    4.61
   0   5   2   30.21    2.62
   0   5   2   28.33    3.47
   0   5  -2   20.90    3.07
   0   5  -2   26.85    3.79
   0   5  -2   31.00    2.37
   0  -5   2   29.26    1.91
   0  -5  -2   28.84    3.39
   0  -5   2   31.44    2.88
   0   5   3   30.81    2.24
   0   5   3   31.08    3.74
   0   5  -3   28.22    3.70
   0   5   3   33.69    2.76
   0  -5  -3   32.52    2.19
   0  -5   3   25.21    2.54
   0  -5   3   30.26    1.97
   0  -5  -3   30.36    3.89
   0  -5   3   31.63    2.97
   0   5  -4   34.99    4.13
   0   5   4   34.31    2.83
   0   5   4   39.82    4.16
   0   5  -4   34.15    2.98
   0  -5  -4   37.74    2.41
   0  -5   4   36.06    3.24
   0  -5   4   35.96    2.28
   0  -5  -4   30.26    4.18
   0   5  -5   24.70    2.67
   0   5   5   14.36    2.06
   0   5  -5   14.41    3.28
   0   5   5    9.75    2.57
   0  -5  -5   14.70    3.59
   0  -5   5   19.42    3.44
   0  -5   5   18.74    1.75
   0   5   6    9.14    2.67
   0   5   6   10.90    2.19
   0   5  -6   15.84    2.95
   0   5  -6   21.13    3.88
   0  -5   6   18.09    1.85
   0  -5  -6    9.05    2.97
   0  -5   6   13.56    2.69
   0  -5  -6   17.54    1.97
   0   5  -7    7.64    3.38
   0   5  -7   11.54    2.75
   0   5   7   10.79    2.28
   0   5   7    8.14    2.79
   0  -5   7   13.06    2.88
   0  -5  -7    6.26    3.07
   0  -5  -7    9.84    1.95
   0  -5   7   14.79    1.96
   0   5   8   15.03    3.75
   0   5   8   29.85    3.22
   0   5  -8   22.70    4.58
   0   5  -8   23.88    3.70
   0  -5   8   27.34    3.71
   0  -5   8   23.09    2.63
   0  -5  -8   28.66    2.86
   0  -5  -8   22.21    5.15
   0   5  -9    8.33    3.85
   0   5   9    9.35    2.28
   0   5  -9    7.50    3.50
   0  -5   9    7.59    2.81
   0  -5   9    5.85    1.93
   0  -5  -9    9.31    2.17
   0  -5  -9    4.07    4.26
   0   6   0   -0.63    1.78
   0  -6   0   -0.06    0.76
   0  -6   0   -0.84    0.94
   0   6  -1   10.76    3.28
   0   6  -1   12.40    1.80
   0   6   1    3.81    2.46
   0  -6   1   10.04    1.31
   0  -6   1    7.08    1.96
   0  -6  -1    6.92    1.27
   0  -6  -1    5.99    1.95
   0   6   2   14.91    3.29
   0   6  -2   23.11    2.29
   0   6  -2   21.26    3.62
   0  -6   2   20.99    2.74
   0  -6  -2   24.09    3.18
   0   6   3   26.93    2.98
   0   6  -3   25.19    2.60
   0   6   3   29.55    4.26
   0  -6  -3   23.00    3.60
   0  -6   3   29.42    3.23
   0  -6   3   23.83    1.96
   0   6   4   42.09    5.06
   0   6  -4   39.50    5.13
   0   6   4   41.61    3.80
   0   6  -4   47.85    3.64
   0  -6   4   40.01    3.89
   0  -6   4   47.65    2.79
   0  -6  -4   37.44    4.64
   0   6  -5    5.95    3.16
   0   6   5    6.22    1.98
   0   6   5    0.93    2.52
   0   6  -5   10.30    2.57
   0  -6   5    8.63    2.43
   0  -6   5    4.81    1.29
   0  -6  -5    0.30    2.07
   0   6   6   12.33    2.69
   0   6   6    9.03    3.56
   0   6  -6   13.10    3.31
   0   6  -6    5.79    3.53
   0  -6  -6   13.48    1.85
   0  -6   6   11.75    2.94
   0  -6  -6    8.42    3.57
   0  -6   6   13.88    2.08
   0   6  -7   15.96    3.51
   0   6  -7    9.25    3.93
   0   6   7    2.80    3.29
   0   6   7    5.82    2.07
   0  -6   7   11.14    2.73
   0  -6  -7   10.29    2.06
   0   7   0    3.25    2.61
   0  -7   0    0.49    1.34
   0   7   1   20.76    4.63
   0   7  -1   13.82    3.66
   0  -7  -1   15.49    2.16
   0  -7   1   12.84    2.61
   0  -7  -1   13.20    2.70
   0   7  -2    6.31    2.94
   0   7   2    8.48    3.79
   0  -7  -2    2.72    1.47
   0  -7  -2    7.44    2.22
   0  -7   2    9.54    2.46
   0   7   3   -1.95    2.96
   0   7  -3    4.16    2.74
   0   7  -3    7.31    1.89
   0  -7  -3    3.68    2.23
   0  -7   3    6.17    1.85
   0  -7  -3    4.85    1.93
   0   7  -4    1.92    2.80
   0   7   4    9.54    3.71
   0   7  -4    4.97    1.99
   0  -7  -4    6.86    3.25
   0  -7   4    9.06    2.46
   0   7  -5    3.88    3.87
   0   7  -5    0.09    1.63
   0   7   5   -0.80    3.32
   0   7   5    3.03    2.06
   0  -7  -5   -0.12    1.87
   0  -7   5    2.61    1.94
   1   0 -11   -0.03    1.20
   1   0 -11    3.16    2.88
  -1   0  11    3.23    1.18
   1   0 -10    7.54    2.99
  -1   0  10    8.66    1.82
   1   0 -10    9.63    2.76
   1   0  -9    1.86    2.02
  -1   0   9    0.24    0.88
   1   0  -9    0.75    1.36
   1   0  -8  214.23   11.33
   1   0  -8  212.17   10.38
  -1   0   8  213.44    8.91
  -1   0   7    0.23    0.64
   1   0  -7    1.30    0.94
   1   0  -7    0.31    1.17
   1   0  -6   46.05    3.43
  -1   0   6   47.27    2.75
  -1   0   5   -0.18    0.42
   1   0  -5    0.24    0.35
   1   0  -5    1.05    0.69
   1   0  -5    1.07    0.77
  -1   0   5    0.26    0.66
  -1   0   5    1.08    0.62
   1   0  -4   25.91    2.07
   1   0  -4   25.38    1.52
  -1   0   4   24.07    1.92
   1   0  -4   26.03    1.91
  -1   0   4   23.46    1.88
  -1   0   4   26.17    1.62
  -1   0   3    0.09    0.48
  -1   0   3   -0.01    0.32
  -1   0   3    0.03    0.50
   1   0  -3    0.26    0.31
   1   0  -3    0.15    0.45
   1   0  -3   -0.31    0.48
   1   0  -2  468.29   15.86
  -1   0   2  500.64   15.91
  -1   0   2  463.85   16.28
  -1   0   2  465.59   16.17
   1   0  -2  497.10   16.28
   1   0  -2  446.86   16.24
   1   0  -1    0.05    0.28
  -1   0   1    0.28    0.34
   1   0  -1   -0.28    0.28
   1   0  -1   -0.15    0.16
  -1   0   1   -0.06    0.22
  -1   0   1   -0.17    0.36
  -1   0   1   -0.30    0.26
   1   0  -1   -0.20    0.34
   1   0   0  408.35   14.25
  -1   0   0  422.79   13.94
   1   0   0  449.24   13.96
  -1   0   0  393.92   14.25
  -1   0  -1    0.26    0.41
  -1   0  -1    0.07    0.23
   1   0   1    1.61    0.59
   1   0   1   -0.21    0.23
  -1   0  -1    0.60    0.64
   1   0   1    0.17    0.40
  -1   0  -2  540.08   17.82
   1   0   2  539.41   17.81
   1   0   2  512.10   18.24
  -1   0  -2  522.26   18.32
  -1   0  -3   -0.01    0.55
   1   0   3   -0.09    0.51
  -1   0  -3    0.16    0.37
   1   0   3    0.12    0.35
  -1   0  -3   -0.18    0.28
   1   0   4  132.14    5.28
  -1   0  -4  128.39    6.08
  -1   0  -5   -0.85    0.73
  -1   0  -6   47.02    3.68
  -1   0  -6   48.57    3.13
  -1   0  -6   45.51    3.76
   1   0   6   47.02    2.83
   1   0   7    0.31    0.60
  -1   0  -7    0.02    0.91
  -1   0  -7   -0.42    1.00
   1   0   8   32.72    2.60
  -1   0  -8   32.50    3.53
  -1   0  -8   30.77    3.80
  -1   0  -9    0.05    1.71
  -1   0  -9    1.50    1.22
   1   0   9    0.19    0.84
   1   0  10   36.73    3.17
  -1   0 -10   27.72    3.89
  -1   0 -10   32.51    6.71
   1   0  11   -1.43    1.14
  -1   0 -11    0.76    1.54
  -1   0 -11    1.01    2.93
   1   1 -11   47.22    7.44
   1  -1 -11   32.25    4.24
   1  -1 -11   43.41    5.99
  -1  -1  11   42.88    3.59
  -1   1  10   18.57    2.25
   1   1 -10   19.73    4.50
   1   1 -10   17.80    3.73
   1  -1 -10   20.52    4.71
  -1  -1  10   18.27    2.30
   1  -1 -10   17.69    3.47
  -1   1   9   10.68    1.93
   1   1  -9   11.72    2.67
   1  -1  -9   12.57    2.97
   1  -1  -9   14.82    3.87
  -1  -1   9   10.72    2.28
   1   1  -8   10.67    2.41
  -1   1   8    3.73    1.24
   1  -1  -8    6.20    1.97
   1  -1  -8    7.13    2.43
  -1  -1   8    7.63    1.63
  -1  -1   8    7.29    1.83
   1   1  -7   13.77    2.60
  -1   1   7   15.14    1.64
  -1  -1   7   15.72    1.60
   1  -1  -7   14.18    2.20
  -1  -1   7   12.99    1.94
   1  -1  -7   13.69    3.03
   1   1  -6    6.68    1.62
  -1   1   6    7.19    1.29
   1  -1  -6    7.70    2.13
   1  -1  -6    5.97    1.66
  -1  -1   6    8.60    1.11
  -1  -1   6   11.69    2.19
  -1   1   5   59.60    3.41
   1   1  -5   62.50    3.76
   1   1  -5   61.46    2.90
   1   1  -5   64.79    3.51
  -1   1   5   56.15    3.01
   1  -1  -5   63.18    4.46
  -1  -1   5   58.02    3.54
   1  -1  -5   55.64    3.54
   1  -1  -5   55.91    3.43
   1  -1  -5   52.60    2.88
  -1  -1   5   59.48    2.91
  -1  -1   5   57.14    3.46
  -1   1   4  315.81   10.83
  -1   1   4  304.24   11.14
   1   1  -4  285.40   11.19
   1   1  -4  300.06   10.58
   1   1  -4  300.87   11.48
   1  -1  -4  297.13   11.35
  -1  -1   4  302.36   11.38
   1  -1  -4  285.40   11.28
  -1  -1   4  280.72   11.32
   1  -1  -4  292.20   12.31
  -1  -1   4  313.60   10.65
   1  -1  -4  299.57   10.99
  -1   1   3  583.57   21.46
   1   1  -3  597.89   20.68
   1   1  -3  559.11   20.46
   1   1  -3  600.50   19.92
  -1   1   3  601.53   20.34
  -1   1   3  616.57   20.16
   1  -1  -3  614.30   20.53
   1  -1  -3  569.38   21.45
  -1  -1   3  580.97   20.54
   1  -1  -3  585.01   20.09
  -1  -1   3  610.22   19.94
  -1  -1   3  588.13   20.64
  -1   1   2  252.62    9.98
  -1   1   2  257.07    9.24
   1   1  -2  259.16    8.72
   1   1  -2  254.63    8.98
   1   1  -2  242.51    9.24
  -1   1   2  265.54    9.02
   1   1  -2  251.56    9.28
   1  -1  -2  252.30    8.95
  -1  -1   2  252.91    9.35
   1  -1  -2  250.73   10.07
   1  -1  -2  282.35    9.39
  -1  -1   2  255.30    8.72
  -1  -1   2  253.55    9.35
   1  -1  -2  254.64    9.06
   1   1  -1  268.36    9.78
  -1   1   1  278.47    9.69
   1   1  -1  282.29   10.19
  -1   1   1  273.63   10.38
   1   1  -1  271.86   10.11
   1   1  -1  306.02    9.87
  -1  -1   1  274.58    9.82
   1  -1  -1  272.71   10.41
   1  -1  -1  279.87    9.63
  -1   1   0   30.73    1.98
   1   1   0   27.60    1.47
   1  -1   0   36.59    2.11
   1  -1   0   33.20    1.63
   1  -1   0   28.79    1.99
  -1  -1   0   29.46    1.57
  -1  -1   0   32.21    1.75
  -1  -1   0   27.36    1.52
  -1   1  -1  303.13   11.10
  -1   1  -1  307.29   10.53
   1   1   1  275.79   10.57
   1   1   1  307.66   10.56
  -1   1  -1  307.73   10.41
   1   1   1  298.06   10.22
   1  -1   1  311.79   10.49
  -1  -1  -1  305.83   10.73
   1  -1   1  307.09   10.39
  -1  -1  -1  298.18   10.53
   1  -1   1  309.93   10.46
  -1   1  -2  130.38    5.32
   1   1   2  137.72    5.69
   1   1   2  120.61    5.27
  -1   1  -2  133.93    4.91
   1   1   2  130.22    4.87
   1   1   2  135.68    5.01
  -1   1  -2  132.48    5.62
  -1  -1  -2  128.81    5.36
   1  -1   2  128.87    5.21
  -1  -1  -2  130.00    4.84
   1  -1   2  129.42    4.97
  -1  -1  -2  132.63    5.71
   1  -1   2  129.69    4.90
  -1  -1  -2  132.99    5.01
  -1   1  -3    2.92    1.15
  -1   1  -3    1.65    0.51
   1   1   3    2.89    1.04
  -1   1  -3    2.52    0.90
   1   1   3    1.24    0.66
   1   1   3    2.75    0.66
   1   1   3    1.78    0.61
   1  -1   3    1.66    0.64
  -1  -1  -3    1.73    0.59
   1  -1   3    1.96    0.70
  -1  -1  -3    2.37    1.01
  -1  -1  -3    1.32    0.47
   1  -1   3    1.38    0.52
  -1  -1  -3    2.09    0.81
   1   1   4  171.34    6.37
  -1   1  -4  170.40    7.23
   1  -1   4  162.29    6.30
  -1  -1  -4  165.97    7.50
  -1  -1  -4  152.06    6.25
   1  -1   4  158.97    6.52
  -1  -1  -4  155.08    7.07
   1  -1   4  152.42    7.04
   1   1   5  163.81    6.64
  -1   1  -5  160.68    7.94
  -1   1  -5  174.65    7.55
  -1  -1  -5  159.15    7.29
   1  -1   5  166.15    6.93
  -1  -1  -5  159.12    7.88
  -1   1  -6   50.82    3.86
   1   1   6   51.67    3.01
  -1   1  -6   53.25    3.48
  -1  -1  -6   43.47    3.61
  -1  -1  -6   45.09    4.25
  -1  -1  -6   51.89    4.16
   1  -1   6   55.21    3.34
   1  -1   6   52.81    2.98
   1   1   7   37.81    2.69
  -1   1  -7   34.14    3.50
  -1  -1  -7   39.06    3.91
  -1  -1  -7   40.26    3.70
   1  -1   7   43.55    3.12
   1  -1   7   35.60    2.59
  -1   1  -8   14.45    3.46
   1   1   8   13.58    2.00
  -1  -1  -8   20.85    4.01
   1  -1   8   13.58    1.73
  -1  -1  -8   15.36    3.14
  -1   1  -9   21.27    3.17
   1   1   9   23.86    2.38
  -1   1  -9   27.57    4.70
  -1  -1  -9   28.61    3.46
  -1  -1  -9   21.76    4.33
   1  -1   9   22.10    2.37
   1   1  10   24.10    2.55
  -1   1 -10   23.81    3.47
  -1  -1 -10   29.34    5.93
   1  -1  10   25.10    2.64
  -1  -1 -10   18.62    3.69
  -1   1 -11    2.92    2.00
   1   1  11    7.18    2.11
  -1   1 -11    4.97    3.31
  -1  -1 -11    7.99    2.62
  -1  -1 -11    2.51    3.24
   1  -1  11    7.37    2.15
   1   2 -11    3.13    1.98
  -1   2  11    3.83    1.59
  -1  -2  11    3.07    1.65
   1  -2 -11   -0.12    1.57
   1  -2 -11    2.11    2.79
   1   2 -10    7.20    2.55
  -1   2  10    7.85    1.77
  -1  -2  10    8.81    2.53
  -1  -2  10    8.25    2.05
   1  -2 -10   10.50    3.06
   1  -2 -10   13.64    4.02
  -1   2   9   38.77    3.06
   1   2  -9   32.19    3.89
   1  -2  -9   31.79    3.91
   1  -2  -9   42.10    5.10
   1   2  -8   28.09    3.72
  -1  -2   8   39.79    2.73
   1  -2  -8   35.56    3.46
   1  -2  -8   35.68    4.56
  -1  -2   8   40.05    3.52
  -1   2   7   53.61    3.36
   1   2  -7   55.45    4.24
  -1  -2   7   54.48    3.14
   1  -2  -7   58.72    4.17
  -1  -2   7   47.07    3.76
   1  -2  -7   57.91    5.21
  -1   2   6    2.31    0.92
   1   2  -6    3.95    1.40
  -1  -2   6    3.55    0.93
   1  -2  -6    2.11    1.68
  -1  -2   6    2.85    1.23
   1  -2  -6    4.17    1.36
  -1   2   5    5.73    1.15
   1   2  -5    4.87    1.32
  -1   2   5    5.66    1.10
   1   2  -5    5.96    0.78
  -1  -2   5    6.32    0.88
   1  -2  -5    7.29    1.57
   1  -2  -5   10.12    2.46
  -1   2   4  124.84    5.17
   1   2  -4  116.31    5.43
   1   2  -4  121.33    5.49
   1   2  -4  126.89    5.75
  -1   2   4  125.64    6.64
   1   2  -4  122.28    4.76
   1  -2  -4  116.65    4.87
  -1  -2   4  124.97    4.82
  -1  -2   4  122.53    5.71
   1  -2  -4  122.32    5.44
   1  -2  -4  134.45    7.02
  -1  -2   4  119.73    4.94
  -1  -2   4  114.27    5.56
   1  -2  -4  115.49    4.99
  -1   2   3    4.76    1.30
   1   2  -3    3.82    0.94
   1   2  -3    3.29    0.96
   1   2  -3    4.05    1.24
  -1   2   3    3.61    0.87
   1   2  -3    3.85    0.62
  -1   2   3    3.22    0.75
  -1   2   3    4.89    1.55
   1  -2  -3    5.49    1.57
  -1  -2   3    3.11    0.57
   1  -2  -3    2.74    0.75
  -1  -2   3    1.96    0.86
  -1  -2   3    3.51    0.98
   1  -2  -3    3.96    0.87
   1  -2  -3    3.62    0.74
  -1   2   2  227.04    8.92
  -1   2   2  226.94    9.70
   1   2  -2  222.91    8.69
  -1   2   2  218.21    8.31
  -1   2   2  238.07    8.06
   1   2  -2  230.78    8.73
   1   2  -2  219.55    8.55
  -1  -2   2  225.02    8.74
  -1  -2   2  227.39    8.43
   1  -2  -2  223.09    8.21
   1  -2  -2  227.73    8.05
   1  -2  -2  235.81    8.64
   1  -2  -2  225.49    9.81
   1   2  -1  105.16    4.69
  -1   2   1  110.04    5.50
   1   2  -1  113.89    4.82
  -1   2   1  118.12    5.24
  -1   2   1  107.33    4.57
   1   2  -1  113.68    4.98
   1   2  -1  111.51    4.71
   1  -2  -1  113.17    4.93
  -1  -2   1  114.27    4.60
   1  -2  -1  107.03    5.54
  -1  -2   1  106.80    4.72
   1  -2  -1  107.11    4.36
  -1   2   0  319.16   11.61
  -1   2   0  285.98   11.66
   1   2   0  308.57   11.62
   1   2   0  309.65   11.02
   1  -2   0  297.71   11.47
   1  -2   0  305.45   11.29
  -1  -2   0  304.75   10.87
  -1  -2   0  295.69   10.78
   1  -2   0  298.66   10.56
  -1  -2   0  293.08   11.15
   1  -2   0  296.97   10.77
  -1   2  -1  349.52   12.98
   1   2   1  346.25   13.38
  -1   2  -1  362.89   12.08
   1   2   1  334.81   11.80
  -1   2  -1  352.53   13.13
   1   2   1  357.18   12.48
   1  -2   1  361.71   12.91
  -1  -2  -1  341.31   12.12
  -1  -2  -1  335.38   13.04
   1  -2   1  326.29   12.00
  -1  -2  -1  360.08   12.41
   1  -2   1  356.35   12.58
  -1  -2  -1  325.90   11.90
  -1   2  -2   66.14    3.28
   1   2   2   61.02    3.09
   1   2   2   58.59    3.75
  -1   2  -2   64.87    2.80
   1   2   2   58.40    3.05
   1   2   2   59.45    2.65
  -1   2  -2   62.54    3.80
  -1   2  -2   61.99    3.02
  -1  -2  -2   56.49    2.59
   1  -2   2   60.64    3.04
   1  -2   2   63.03    2.94
   1  -2   2   60.20    2.73
  -1  -2  -2   63.00    3.02
  -1  -2  -2   61.06    2.98
   1  -2   2   63.59    3.45
  -1  -2  -2   58.49    3.85
   1   2   3   21.27    1.89
   1   2   3   22.36    1.52
   1   2   3   24.85    2.48
  -1   2  -3   26.34    2.02
  -1   2  -3   25.87    1.83
  -1   2  -3   26.87    1.60
   1   2   3   26.26    1.85
  -1   2  -3   26.93    2.58
   1  -2   3   24.00    1.84
  -1  -2  -3   28.73    2.77
  -1  -2  -3   24.13    1.69
   1  -2   3   23.45    1.83
  -1  -2  -3   22.67    1.48
   1  -2   3   25.09    1.59
   1  -2   3   25.46    2.12
  -1  -2  -3   26.33    2.00
  -1   2  -4  127.11    5.92
  -1   2  -4  122.69    6.08
  -1   2  -4  126.04    5.36
   1   2   4  126.31    5.24
   1   2   4  117.13    5.82
  -1   2  -4  123.38    5.06
   1   2   4  121.13    5.12
   1   2   4  119.88    6.82
   1  -2   4  116.59    5.55
  -1  -2  -4  121.09    5.15
  -1  -2  -4  125.24    5.84
   1  -2   4  123.21    5.12
  -1  -2  -4  124.96    6.69
  -1  -2  -4  116.65    4.99
   1  -2   4  124.21    5.52
   1   2   5   38.31    2.36
  -1   2  -5   33.47    2.94
   1   2   5   36.55    2.28
   1   2   5   42.10    3.49
  -1   2  -5   34.07    2.90
  -1   2  -5   36.41    2.38
   1  -2   5   38.62    2.68
  -1  -2  -5   35.89    3.09
  -1  -2  -5   31.48    3.32
   1  -2   5   31.30    2.41
  -1  -2  -5   34.53    2.17
   1  -2   5   35.59    2.25
  -1   2  -6   27.08    2.82
   1   2   6   27.96    2.18
  -1  -2  -6   30.00    2.87
   1  -2   6   28.50    2.15
  -1  -2  -6   30.34    3.49
   1  -2   6   35.86    2.94
   1   2   7   47.19    3.09
  -1   2  -7   47.42    4.07
   1  -2   7   47.71    3.46
   1  -2   7   41.68    2.92
  -1  -2  -7   47.49    4.60
  -1  -2  -7   53.46    4.11
   1   2   8   18.16    1.99
  -1   2  -8   24.50    3.44
   1  -2   8   18.86    2.06
  -1  -2  -8   16.32    3.76
  -1  -2  -8   21.19    2.87
   1  -2   8   23.17    2.53
   1   2   9   45.65    3.43
  -1   2  -9   43.24    4.58
   1  -2   9   46.30    3.78
  -1  -2  -9   44.54    4.38
   1  -2   9   43.56    3.35
  -1  -2  -9   51.53    5.59
   1   2  10   17.97    2.26
  -1   2 -10   16.13    3.98
  -1  -2 -10   16.71    3.81
   1  -2  10   16.72    2.29
  -1  -2 -10   19.75    4.48
  -1   2 -11   -0.65    3.06
   1   2  11    1.08    1.37
  -1   2 -11    0.52    1.69
  -1  -2 -11    4.39    1.76
   1  -2  11    2.26    1.54
  -1  -2 -11   -1.29    3.16
   1   3 -11   10.94    3.82
  -1   3  11   20.51    3.81
   1  -3 -11   14.75    3.47
  -1  -3  11   14.25    3.36
   1   3 -10    4.06    2.18
  -1   3  10    7.08    1.93
   1  -3 -10    2.96    2.47
   1  -3 -10    2.09    1.55
  -1  -3  10    1.69    1.72
  -1  -3  10    0.50    1.28
   1   3  -9   18.63    3.60
  -1   3   9   25.48    2.66
  -1  -3   9   21.05    2.65
  -1  -3   9   26.26    3.30
   1  -3  -9   22.84    4.70
   1  -3  -9   23.16    3.05
   1   3  -8   18.44    2.85
  -1   3   8   17.21    2.11
   1  -3  -8   17.45    2.42
  -1  -3   8   18.94    2.65
  -1  -3   8   18.60    1.98
   1  -3  -8   21.18    4.38
  -1   3   7   33.42    2.66
   1   3  -7   29.85    3.18
  -1  -3   7   29.20    2.28
   1  -3  -7   30.87    2.91
  -1  -3   7   30.69    3.09
   1  -3  -7   29.75    4.22
   1   3  -6    3.17    1.61
  -1   3   6    4.21    1.52
   1   3  -6    4.95    1.59
  -1   3   6    2.42    0.93
  -1  -3   6    1.59    1.12
   1  -3  -6    3.66    2.07
  -1  -3   6    2.56    0.76
   1  -3  -6    2.74    1.23
  -1  -3   6    2.24    0.88
  -1   3   5   41.92    2.74
   1   3  -5   40.78    2.23
   1   3  -5   43.57    3.26
   1   3  -5   43.49    3.43
  -1   3   5   37.52    3.14
  -1  -3   5   43.52    2.32
  -1  -3   5   37.33    3.06
   1  -3  -5   42.70    2.89
   1  -3  -5   34.44    2.35
   1  -3  -5   41.20    4.21
  -1   3   4  101.33    4.82
   1   3  -4  108.08    5.58
   1   3  -4  108.88    4.27
  -1   3   4  107.50    4.69
  -1   3   4  102.28    5.43
   1   3  -4  121.03    5.94
   1  -3  -4   94.87    4.68
   1  -3  -4  108.52    6.80
  -1  -3   4   89.89    4.65
  -1  -3   4  100.81    4.22
  -1  -3   4  100.97    5.31
   1  -3  -4  108.14    4.78
   1   3  -3   20.87    2.26
  -1   3   3   16.88    1.31
   1   3  -3   15.10    1.64
  -1   3   3   18.64    2.26
  -1   3   3   18.18    1.59
   1  -3  -3   16.77    1.32
   1  -3  -3   16.78    1.34
   1  -3  -3   17.37    1.61
  -1  -3   3   15.02    1.95
  -1  -3   3   16.40    1.61
  -1   3   2   35.27    2.28
   1   3  -2   35.24    2.61
  -1   3   2   34.56    3.29
   1   3  -2   35.13    2.70
  -1   3   2   39.07    3.09
   1   3  -2   32.23    2.25
   1   3  -2   35.79    2.81
   1  -3  -2   33.20    3.34
  -1  -3   2   36.10    2.37
   1  -3  -2   35.32    2.51
  -1  -3   2   37.32    2.55
   1  -3  -2   35.41    2.23
  -1   3   1  184.05    7.51
   1   3  -1  199.83    8.49
  -1   3   1  180.56    8.30
   1   3  -1  197.72    8.13
  -1   3   1  178.50    8.80
   1   3  -1  193.62    7.55
  -1  -3   1  180.65    7.54
   1  -3  -1  183.21    8.67
   1  -3  -1  200.29    7.94
  -1  -3   1  184.67    7.80
   1  -3  -1  183.28    7.14
  -1   3   0   33.62    3.33
   1   3   0   26.77    1.93
  -1   3   0   31.27    2.96
   1   3   0   32.66    2.56
   1   3   0   33.06    2.89
  -1  -3   0   32.71    2.53
   1  -3   0   32.34    1.88
   1  -3   0   31.23    1.99
   1  -3   0   33.22    2.70
  -1  -3   0   30.87    2.14
  -1  -3   0   31.40    2.23
   1  -3   0   28.44    2.39
  -1   3  -1   44.63    3.36
   1   3   1   38.44    2.28
   1   3   1   39.15    2.82
   1   3   1   37.73    3.37
  -1   3  -1   45.89    2.17
   1   3   1   37.44    2.07
  -1  -3  -1   40.66    1.95
   1  -3   1   39.47    2.85
  -1  -3  -1   50.63    3.33
  -1  -3  -1   43.39    2.32
   1  -3   1   39.21    2.45
   1  -3   1   40.81    2.18
   1  -3   1   40.91    2.78
  -1  -3  -1   41.09    2.53
   1   3   2   51.99    2.59
  -1   3  -2   56.93    2.71
  -1   3  -2   56.70    2.88
   1   3   2   56.10    3.40
  -1   3  -2   53.55    3.54
  -1   3  -2   54.42    3.85
   1   3   2   49.99    3.95
   1  -3   2   53.00    2.78
  -1  -3  -2   51.15    2.70
   1  -3   2   51.53    2.58
  -1  -3  -2   55.10    3.99
   1  -3   2   51.92    3.09
  -1  -3  -2   52.34    2.99
   1  -3   2   49.00    3.31
  -1   3  -3   76.03    4.80
  -1   3  -3   68.34    3.54
  -1   3  -3   73.50    3.82
  -1   3  -3   74.99    4.14
   1   3   3   66.55    4.76
   1   3   3   71.17    3.34
   1   3   3   72.53    4.06
  -1  -3  -3   66.62    3.62
   1  -3   3   75.02    3.96
   1  -3   3   72.58    3.33
  -1  -3  -3   72.65    3.62
  -1  -3  -3   72.82    3.43
   1  -3   3   69.26    4.05
  -1  -3  -3   74.78    5.03
   1  -3   3   70.42    3.61
   1   3   4   48.88    3.04
   1   3   4   48.94    3.20
  -1   3  -4   50.96    3.35
  -1   3  -4   50.43    2.76
   1   3   4   52.01    3.34
  -1   3  -4   55.23    4.12
  -1  -3  -4   52.54    3.02
   1  -3   4   47.81    3.03
   1  -3   4   44.13    3.18
   1  -3   4   51.69    3.56
  -1  -3  -4   56.82    4.54
  -1  -3  -4   51.37    3.19
   1  -3   4   48.27    2.70
   1   3   5   38.72    2.93
   1   3   5   37.97    2.50
  -1   3  -5   38.85    3.13
   1  -3   5   35.80    2.83
   1  -3   5   37.99    2.42
  -1  -3  -5   42.53    3.06
  -1  -3  -5   35.92    3.88
  -1  -3  -5   34.86    2.50
  -1   3  -6   24.96    4.67
  -1   3  -6   33.12    3.15
   1   3   6   30.65    2.40
   1  -3   6   31.98    2.31
   1  -3   6   35.44    2.90
  -1  -3  -6   32.89    3.01
  -1  -3  -6   26.47    3.73
  -1   3  -7   17.88    2.73
   1   3   7   21.62    2.14
  -1  -3  -7   23.41    2.83
   1  -3   7   22.13    2.48
   1  -3   7   20.88    2.07
  -1  -3  -7   27.13    3.89
  -1   3  -8   18.25    3.74
   1   3   8   17.08    2.11
  -1  -3  -8   21.87    4.48
  -1  -3  -8   16.71    4.00
   1  -3   8   15.41    2.94
  -1   3  -9   17.27    3.77
   1   3   9   15.84    2.20
   1  -3   9   19.16    2.29
  -1  -3  -9   20.87    4.50
  -1  -3  -9   20.07    3.70
  -1   3 -10    7.27    3.13
   1  -3  10    9.76    2.51
  -1  -3 -10   10.49    3.82
  -1  -3 -10    8.52    2.56
   1  -3  10   10.14    2.15
   1   4 -10    6.65    2.60
  -1   4  10   12.84    2.89
  -1  -4  10    5.39    1.98
   1  -4 -10    9.31    2.45
  -1  -4  10    6.80    1.93
   1   4  -9   21.25    4.14
  -1   4   9   19.05    2.61
  -1  -4   9   17.09    3.28
   1  -4  -9   12.87    2.76
  -1  -4   9   17.86    2.21
   1  -4  -9    9.78    3.48
   1   4  -8   18.93    3.70
  -1   4   8   15.82    2.32
  -1  -4   8   18.82    3.39
   1  -4  -8   10.68    3.32
   1  -4  -8   17.78    2.56
  -1  -4   8   14.44    2.09
  -1   4   7   20.97    2.46
   1   4  -7   20.61    3.99
  -1   4   7   21.09    3.05
   1   4  -7   23.24    3.34
   1  -4  -7   23.00    4.78
   1  -4  -7   23.28    2.43
  -1  -4   7   24.18    2.04
  -1   4   6   61.37    4.91
   1   4  -6   72.85    4.93
   1   4  -6   74.45    5.29
  -1   4   6   70.96    4.29
  -1  -4   6   71.06    4.87
   1  -4  -6   71.75    4.16
   1  -4  -6   70.03    6.40
  -1  -4   6   75.52    3.65
   1   4  -5   33.64    3.53
   1   4  -5   31.27    2.92
  -1   4   5   28.80    2.56
  -1   4   5   34.54    3.54
   1   4  -5   31.69    2.02
   1  -4  -5   29.83    2.29
  -1  -4   5   34.44    2.11
  -1  -4   5   36.17    3.20
   1  -4  -5   37.88    4.42
   1   4  -4   17.96    2.89
   1   4  -4   12.68    1.88
  -1   4   4   15.42    1.77
  -1   4   4   13.51    1.43
   1   4  -4   16.16    1.29
  -1   4   4   12.17    2.51
   1  -4  -4   14.73    3.32
  -1  -4   4   13.82    1.98
   1  -4  -4   15.17    1.35
  -1   4   3  182.47    9.08
   1   4  -3  197.46    9.14
  -1   4   3  185.44    7.99
   1   4  -3  192.28    8.09
   1   4  -3  180.62    8.59
  -1  -4   3  201.12    8.69
   1  -4  -3  198.98   10.26
   1   4  -2  144.86    6.11
   1   4  -2  146.17    7.19
  -1   4   2  126.66    6.68
  -1   4   2  137.12    7.29
  -1  -4   2  139.53    6.64
   1  -4  -2  132.54    6.06
   1  -4  -2  135.41    7.77
   1   4  -1   20.63    1.64
  -1   4   1   23.20    2.85
   1   4  -1   22.18    2.60
   1   4  -1   19.96    1.86
  -1  -4   1   20.34    2.16
   1  -4  -1   19.28    1.56
   1  -4  -1   20.69    2.59
   1   4   0   37.17    2.21
   1   4   0   39.44    3.28
  -1   4   0   38.02    3.59
   1  -4   0   34.18    3.02
  -1  -4   0   35.48    2.94
   1  -4   0   36.28    2.31
   1  -4   0   38.06    2.21
   1   4   1   27.46    1.96
  -1   4  -1   28.35    1.80
  -1   4  -1   30.57    3.13
   1   4   1   32.24    2.13
   1   4   1   29.01    2.84
  -1   4  -1   28.37    1.80
  -1  -4  -1   29.36    1.67
  -1  -4  -1   28.77    2.82
   1  -4   1   25.85    1.84
   1  -4   1   32.96    2.67
   1  -4   1   23.49    2.33
  -1  -4  -1   30.63    2.21
  -1   4  -2   38.51    2.66
  -1   4  -2   31.90    2.19
   1   4   2   33.93    3.11
   1   4   2   29.90    2.24
   1   4   2   32.20    2.17
  -1   4  -2   29.43    3.38
  -1  -4  -2   37.07    3.39
   1  -4   2   35.24    2.70
   1  -4   2   34.66    2.07
  -1  -4  -2   34.25    2.21
  -1   4  -3   66.15    5.00
  -1   4  -3   68.70    3.75
   1   4   3   61.15    3.55
   1   4   3   71.06    4.55
  -1   4  -3   59.28    3.32
   1  -4   3   69.37    4.04
  -1  -4  -3   58.76    3.12
   1  -4   3   66.18    3.26
  -1  -4  -3   74.78    5.35
  -1  -4  -3   69.56    3.48
   1   4   4    6.52    2.01
   1   4   4    6.68    1.31
  -1   4  -4   10.69    2.58
  -1   4  -4   11.95    2.30
   1  -4   4   10.32    1.87
   1  -4   4   10.86    1.28
  -1  -4  -4   11.66    2.84
  -1  -4  -4   10.04    1.43
  -1   4  -5   49.11    4.81
  -1   4  -5   44.77    3.58
   1   4   5   49.82    3.97
   1   4   5   48.27    3.14
  -1  -4  -5   54.03    3.42
   1  -4   5   53.55    3.80
  -1  -4  -5   53.01    4.99
   1  -4   5   52.66    3.01
   1   4   6   22.88    2.27
  -1   4  -6   26.49    2.93
  -1   4  -6   23.04    3.61
   1   4   6   20.99    2.84
  -1  -4  -6   28.43    4.06
   1  -4   6   23.55    2.06
  -1  -4  -6   23.64    2.51
   1  -4   6   25.28    2.62
  -1   4  -7   18.64    4.01
   1   4   7    9.78    2.34
  -1   4  -7   10.92    3.27
   1   4   7   11.66    2.00
  -1  -4  -7   15.05    2.79
   1  -4   7   13.62    2.64
   1  -4   7   16.73    1.97
   1   4   8   20.87    3.34
  -1   4  -8   21.32    4.22
  -1   4  -8   30.59    3.73
   1   4   8   18.31    2.35
   1  -4   8   17.34    3.06
  -1  -4  -8   19.89    4.31
   1  -4   8   25.65    2.46
  -1  -4  -8   25.55    3.07
  -1   4  -9   46.36    5.02
   1   4   9   46.62    3.70
  -1  -4  -9   44.41    4.22
   1  -4   9   47.56    3.62
   1  -4   9   52.38    4.60
  -1  -4  -9   48.91    6.12
  -1   4 -10    6.68    2.73
  -1  -4 -10    4.74    2.09
   1   5  -9   17.18    4.79
  -1   5   9   14.09    2.97
   1  -5  -9   12.04    2.49
  -1  -5   9   11.69    2.23
  -1  -5   9   20.60    4.92
   1  -5  -9   11.23    4.42
   1   5  -8   41.45    4.60
  -1   5   8   38.03    3.80
  -1   5   8   47.19    5.20
   1  -5  -8   47.83    6.38
   1  -5  -8   54.91    3.77
  -1  -5   8   43.56    4.38
  -1  -5   8   41.56    3.33
  -1   5   7    8.65    2.07
   1   5  -7    3.46    2.81
  -1   5   7    3.34    2.44
   1   5  -7    5.56    2.12
   1  -5  -7    2.53    2.55
   1  -5  -7    7.68    1.62
  -1  -5   7    5.94    1.39
  -1  -5   7    2.88    1.80
   1   5  -6   34.24    4.42
  -1   5   6   24.76    2.84
   1   5  -6   35.64    3.46
  -1   5   6   32.42    4.26
   1  -5  -6   30.14    5.77
  -1  -5   6   28.83    3.23
   1  -5  -6   31.34    3.42
  -1  -5   6   31.15    2.25
   1   5  -5    8.41    2.10
   1   5  -5   11.19    2.89
  -1   5   5    4.00    1.46
  -1   5   5    7.00    2.78
   1  -5  -5    8.01    2.93
  -1  -5   5    6.03    2.05
   1  -5  -5    8.57    1.17
   1   5  -4   24.38    2.51
  -1   5   4   24.93    2.62
  -1   5   4   17.86    3.62
   1   5  -4   22.54    3.74
  -1  -5   4   25.63    2.78
   1  -5  -4   19.66    3.93
  -1   5   3    1.89    1.90
   1   5  -3    3.03    1.07
   1   5  -3    1.46    1.92
  -1   5   3    3.34    1.41
   1  -5  -3    1.61    1.56
  -1  -5   3    2.01    1.19
  -1   5   2   10.92    2.03
   1   5  -2   10.63    1.78
  -1   5   2    9.66    2.60
   1   5  -2    8.78    2.58
   1  -5  -2   10.13    2.65
  -1  -5   2   11.85    2.24
  -1   5   1   10.68    3.04
   1   5  -1   11.29    1.81
   1   5  -1   12.16    1.46
   1   5  -1    8.20    2.33
   1  -5  -1    7.04    2.04
   1  -5  -1   12.25    1.54
  -1  -5   1   11.62    2.14
  -1   5   0  105.96    6.90
   1   5   0  110.80    5.14
   1   5   0   97.16    4.72
   1   5   0  112.00    6.65
   1  -5   0  104.90    4.78
   1  -5   0  103.77    6.12
  -1  -5   0  108.86    6.10
  -1   5  -1   24.30    3.37
   1   5   1   22.08    1.90
   1   5   1   23.93    3.23
  -1  -5  -1   26.93    1.73
  -1  -5  -1   23.22    2.72
  -1  -5  -1   27.78    2.51
   1  -5   1   25.80    2.69
  -1   5  -2   30.44    3.88
   1   5   2   29.52    3.54
  -1   5  -2   33.34    2.39
  -1   5  -2   36.98    2.43
  -1  -5  -2   25.79    2.31
  -1  -5  -2   33.42    3.41
   1  -5   2   36.95    3.12
  -1  -5  -2   39.22    2.68
   1  -5   2   33.97    2.21
  -1   5  -3   25.80    3.90
   1   5   3   22.51    3.38
  -1   5  -3   27.53    2.34
   1   5   3   26.08    2.33
   1  -5   3   26.35    2.66
  -1  -5  -3   26.95    2.16
  -1  -5  -3   24.99    3.46
   1  -5   3   26.72    1.97
   1   5   4   29.34    2.55
  -1   5  -4   29.34    2.71
  -1   5  -4   30.18    4.30
   1   5   4   26.77    3.62
   1  -5   4   30.92    2.22
   1  -5   4   35.72    3.24
  -1  -5  -4   31.33    4.14
  -1  -5  -4   33.30    2.83
   1   5   5   23.23    3.47
  -1   5  -5   16.98    3.70
   1   5   5   20.80    2.35
  -1   5  -5   16.23    2.41
  -1  -5  -5   12.94    3.37
  -1  -5  -5   21.04    2.06
   1  -5   5   19.10    2.67
   1  -5   5   21.43    2.00
   1   5   6    6.59    2.37
  -1   5  -6    5.95    2.85
  -1   5  -6   10.31    2.58
   1  -5   6    6.40    1.30
   1  -5   6    7.21    2.09
  -1  -5  -6    7.28    1.61
  -1  -5  -6    1.83    1.88
  -1   5  -7    9.02    2.31
   1   5   7    6.61    2.79
   1   5   7    8.38    2.16
  -1   5  -7    3.83    3.51
   1  -5   7    9.40    2.50
   1  -5   7   11.56    2.38
  -1  -5  -7    6.29    2.71
  -1  -5  -7   10.14    2.11
  -1   5  -8   16.01    7.48
  -1   5  -8   23.58    4.55
   1   5   8   20.87    2.83
   1  -5   8   18.83    3.57
  -1  -5  -8   18.26    2.61
  -1  -5  -8   15.58    4.25
   1  -5   8   22.39    2.56
  -1   5  -9    0.56    2.37
  -1  -5  -9    4.82    1.68
   1   6  -7    6.49    2.40
  -1   6   7    2.62    1.81
  -1   6   7    0.30    3.32
   1   6  -7    1.13    3.20
   1  -6  -7    6.23    1.71
  -1  -6   7    6.16    2.03
   1  -6  -7    3.01    2.76
  -1   6   6    5.61    3.06
   1   6  -6    4.71    2.92
   1   6  -6    8.66    2.27
  -1   6   6    5.58    1.97
   1  -6  -6    6.29    2.89
  -1  -6   6    4.13    2.12
   1   6  -5   18.63    2.82
  -1   6   5   22.89    3.07
  -1   6   5   15.53    3.62
   1   6  -5   15.11    3.53
   1  -6  -5   12.77    3.57
  -1  -6   5   11.06    2.66
  -1   6   4   20.50    2.96
   1   6  -4   23.76    4.08
   1   6  -4   25.70    2.87
  -1   6   4   18.95    3.95
  -1  -6   4   15.42    2.99
   1  -6  -4   16.38    3.70
   1   6  -3   10.69    2.05
   1   6  -3    2.29    2.32
  -1   6   3    5.22    2.42
  -1  -6   3    7.27    1.89
   1  -6  -3   10.77    2.93
   1   6  -2   28.85    4.16
  -1   6   2   33.67    4.31
   1   6  -2   36.51    2.83
   1  -6  -2   31.19    3.74
  -1  -6   2   27.87    3.19
   1  -6  -2   36.64    2.78
  -1   6   1   23.63    3.60
   1   6  -1   24.74    2.33
   1   6  -1   23.18    3.73
   1  -6  -1   15.27    1.93
   1  -6  -1   20.11    2.89
  -1  -6   1   18.30    2.49
  -1   6   0    1.01    1.93
   1   6   0    1.10    1.05
   1   6   0    3.59    2.16
   1  -6   0    1.18    0.90
  -1  -6   0    1.66    1.25
   1  -6   0    1.81    1.35
   1   6   1    7.77    1.61
  -1   6  -1    8.34    2.54
   1   6   1    2.86    2.03
   1  -6   1    3.84    1.15
   1  -6   1    4.66    1.69
  -1  -6  -1    5.78    1.89
  -1   6  -2   10.65    2.90
   1   6   2   14.31    3.42
  -1  -6  -2   17.82    2.32
  -1  -6  -2   10.08    2.49
   1  -6   2   14.05    2.65
   1  -6   2   16.04    1.80
  -1   6  -3   16.61    3.89
   1   6   3   19.27    2.58
   1   6   3   15.39    3.47
  -1   6  -3   22.72    3.90
   1  -6   3   21.78    2.69
   1  -6   3   15.77    1.82
  -1  -6  -3   19.24    2.25
  -1  -6  -3   15.80    3.07
   1   6   4   46.66    5.15
   1   6   4   46.32    3.69
  -1   6  -4   42.78    3.51
  -1   6  -4   45.37    5.66
  -1  -6  -4   51.75    4.98
   1  -6   4   49.45    3.02
   1  -6   4   43.61    4.07
  -1  -6  -4   44.65    3.22
  -1   6  -5    6.29    3.16
  -1   6  -5    3.88    1.73
   1  -6   5   -0.75    1.26
  -1  -6  -5    1.42    1.17
   1  -6   5    2.18    1.20
  -1  -6  -5   -0.28    2.28
   1   6   6   21.25    2.84
  -1   6  -6   19.78    4.68
  -1  -6  -6   16.11    3.89
  -1  -6  -6   19.19    2.31
   1  -6   6   28.87    3.64
  -1   6  -7   22.05    4.01
  -1   6  -7   20.56    5.43
   1   6   7   21.85    3.22
   1   6   7   10.56    3.72
   1  -6   7   21.85    3.72
  -1  -6  -7   18.75    2.42
   1  -6   7   16.82    2.42
   1   7  -5    2.33    1.99
   1   7  -5    1.57    3.64
  -1   7   5    2.55    3.56
  -1   7   5   -0.40    1.96
  -1  -7   5    2.18    1.72
   1  -7  -5    5.36    2.55
  -1   7   4    7.94    2.73
   1   7  -4    9.08    3.56
   1   7  -4    5.46    1.86
   1  -7  -4   -1.16    2.27
   1   7  -3    1.82    2.53
   1   7  -3    0.78    1.35
  -1   7   3    2.89    2.56
  -1  -7   3    0.31    1.47
   1  -7  -3    2.01    1.69
   1  -7  -3    1.14    1.60
  -1   7   2   32.89    5.52
   1   7  -2   37.45    5.42
   1   7  -2   41.17    3.35
   1  -7  -2   34.17    3.13
  -1  -7   2   44.27    3.98
   1  -7  -2   35.24    4.17
   1   7  -1   18.67    4.06
   1   7  -1   21.70    2.57
  -1   7   1   18.12    4.22
  -1  -7   1   24.34    3.10
   1  -7  -1   19.21    2.56
   1  -7  -1   14.73    3.21
   1   7   0   11.16    2.08
   1   7   0    8.06    3.11
  -1   7   0    3.18    2.56
   1  -7   0    8.99    1.81
  -1  -7   0    4.69    1.92
   1  -7   0    4.61    1.96
   1   7   1   20.86    4.48
  -1  -7  -1   29.06    3.74
   1  -7   1   35.37    3.69
   1  -7   1   39.05    2.80
   1   7   2    3.79    2.79
  -1   7  -2   -1.09    2.40
  -1  -7  -2    6.71    2.06
  -1  -7  -2    3.28    1.39
   1  -7   2    1.19    1.56
   1  -7   2   -0.33    1.16
   1   7   3   13.35    3.87
  -1   7  -3   12.62    4.00
   1  -7   3   17.19    2.28
  -1  -7  -3   23.87    3.51
   1  -7   3   11.15    2.63
   1   7   4    2.07    1.94
  -1   7  -4    3.24    3.02
  -1  -7  -4   11.03    4.86
   1  -7   4    4.92    2.05
   1  -7   4    7.08    1.63
  -1   7  -5    3.91    2.09
   1   7   5    2.80    2.25
   1  -7   5    5.66    3.40
  -1  -7  -5   10.21    2.93
   1  -7   5    2.74    2.10
   2   0 -12   20.00    4.40
   2   0 -11    2.69    2.61
  -2   0  11    1.41    1.18
   2   0 -11    1.44    1.39
   2   0 -10   11.21    3.46
  -2   0  10    6.97    1.55
   2   0 -10    7.80    2.50
   2   0  -9    0.14    1.04
   2   0  -9   -0.12    1.75
  -2   0   9   -1.10    0.53
   2   0  -8  144.21    7.90
  -2   0   8  152.40    6.73
   2   0  -8  141.23    8.97
  -2   0   7   -0.36    0.44
   2   0  -7   -0.22    0.84
  -2   0   6  117.16    5.20
   2   0  -6  120.84    6.13
   2   0  -5   -0.05    0.33
   2   0  -5   -0.33    0.52
   2   0  -5    0.11    0.56
  -2   0   5    0.93    0.67
  -2   0   5   -0.06    0.49
  -2   0   5    0.27    0.43
   2   0  -4   21.68    1.85
  -2   0   4   22.07    1.90
  -2   0   4   21.77    1.44
   2   0  -4   19.05    1.73
   2   0  -4   20.02    1.34
  -2   0   4   20.63    1.74
   2   0  -3    0.82    0.59
  -2   0   3    0.28    0.56
  -2   0   3    0.82    0.62
  -2   0   3    0.32    0.39
   2   0  -3    0.85    0.57
   2   0  -3    0.43    0.35
   2   0  -2  206.13    7.63
   2   0  -2  214.78    7.21
  -2   0   2  225.66    7.34
   2   0  -2  190.78    7.60
  -2   0   2  204.65    7.78
  -2   0   2  201.96    7.70
   2   0  -2  197.41    7.65
  -2   0   1   -0.17    0.70
  -2   0   1   -0.08    0.50
   2   0  -1    0.62    0.44
  -2   0   1   -0.13    0.41
   2   0  -1    0.41    0.46
  -2   0   0  678.41   23.20
   2   0   0  664.32   23.13
  -2   0  -1    0.07    0.30
  -2   0  -1   -0.10    0.39
   2   0   1   -0.01    0.46
  -2   0  -1   -0.36    0.74
   2   0   1   -0.11    0.32
   2   0   1   -0.16    0.71
   2   0   2  932.81   32.91
  -2   0  -2  952.09   31.99
  -2   0  -2  958.35   32.66
   2   0   2 1000.00   32.07
   2   0   3   -0.32    0.30
  -2   0  -3   -0.26    0.27
  -2   0  -3    0.26    0.49
   2   0   3    0.85    0.67
  -2   0  -4   17.80    1.99
   2   0   4   16.80    2.06
  -2   0  -4   19.25    1.42
   2   0   4   16.80    1.41
   2   0   4   15.71    1.77
   2   0   4   18.73    1.49
  -2   0  -5   -0.75    0.51
  -2   0  -5    0.96    0.90
   2   0   5    1.03    0.59
  -2   0  -5    0.44    0.49
  -2   0  -6   25.14    2.72
   2   0   6   24.08    1.94
  -2   0  -6   23.82    2.68
  -2   0  -7   -0.94    1.28
   2   0   7    0.18    0.59
  -2   0  -7    0.10    0.89
   2   0   8    1.14    1.04
  -2   0  -8    3.73    1.93
  -2   0  -8    3.45    1.93
   2   0   9    0.00    0.73
  -2   0  -9    0.39    1.98
  -2   0  -9    2.37    1.33
   2   0  10   22.70    2.61
  -2   0 -10   36.10    6.12
  -2   0 -10   28.71    3.94
  -2   0 -11   -1.18    1.15
  -2   0 -11   -2.74    2.81
   2   0  11   -0.16    1.26
   2   1 -11   77.91    7.52
  -2   1  11   61.03    5.13
  -2  -1  11   62.11    4.32
   2  -1 -11   64.44    7.02
   2  -1 -11   59.88    5.51
   2   1 -10    6.52    2.31
  -2   1  10    5.46    1.58
   2  -1 -10    4.50    2.31
   2  -1 -10    5.89    2.92
  -2  -1  10    6.26    1.60
   2   1  -9    2.42    1.25
  -2   1   9    4.61    1.30
  -2  -1   9    6.63    1.58
   2  -1  -9    5.82    3.80
   2   1  -8   -0.49    0.82
  -2   1   8    0.69    0.76
  -2  -1   8    0.25    0.83
   2  -1  -8    0.15    1.07
  -2  -1   8    1.56    0.94
   2  -1  -8    0.34    1.53
  -2   1   7   35.51    2.54
   2   1  -7   31.59    3.08
   2  -1  -7   34.67    3.17
  -2  -1   7   36.59    2.42
   2  -1  -7   35.72    4.02
  -2  -1   7   34.64    3.07
   2   1  -6   32.86    2.87
  -2   1   6   37.45    2.40
  -2  -1   6   32.96    2.81
   2  -1  -6   37.03    2.92
   2  -1  -6   31.32    3.48
   2   1  -5   -0.03    0.47
  -2   1   5    1.70    0.70
  -2   1   5    0.34    0.52
  -2  -1   5    0.35    0.44
   2  -1  -5    0.37    0.45
   2  -1  -5    1.17    1.18
   2  -1  -5    0.29    0.62
  -2  -1   5    0.49    0.70
   2  -1  -5    1.47    0.74
   2   1  -4  106.70    4.28
  -2   1   4   99.14    4.68
   2   1  -4  112.45    5.19
  -2   1   4  113.41    4.64
   2  -1  -4  108.63    6.05
  -2  -1   4  109.94    5.18
  -2  -1   4  109.81    4.33
   2  -1  -4  112.35    4.98
  -2   1   3  395.10   13.42
   2   1  -3  372.67   13.75
   2   1  -3  382.19   13.81
   2   1  -3  381.73   12.95
   2  -1  -3  401.27   13.53
  -2  -1   3  372.23   13.89
  -2  -1   3  376.48   13.96
  -2  -1   3  385.89   12.97
   2  -1  -3  381.25   13.26
   2  -1  -3  358.82   14.69
   2   1  -2  433.45   15.41
  -2   1   2  454.58   15.24
   2   1  -2  451.59   15.05
   2   1  -2  453.79   15.62
  -2   1   2  415.75   16.09
  -2   1   2  444.63   15.65
   2   1  -2  430.51   16.03
   2  -1  -2  425.78   16.21
   2  -1  -2  452.97   15.52
  -2  -1   2  424.84   15.46
   2  -1  -2  446.93   15.09
  -2   1   1  118.26    5.26
  -2   1   1  120.76    5.22
   2   1  -1  116.68    4.64
   2   1  -1  121.98    4.66
   2   1  -1  112.18    4.85
  -2   1   1  121.52    4.83
   2  -1  -1  114.64    5.28
   2  -1  -1  114.36    5.08
   2  -1  -1  120.33    4.29
   2  -1  -1  118.51    4.68
  -2  -1   1  119.49    4.72
  -2  -1   1  120.43    4.66
  -2  -1   1  120.56    5.14
   2   1   0   18.33    1.35
   2   1   0   17.67    1.26
   2   1   0   18.30    1.37
  -2   1   0   17.72    1.00
  -2   1   0   19.36    1.26
  -2   1   0   20.21    1.96
  -2  -1   0   16.66    1.35
   2  -1   0   18.14    1.80
   2  -1   0   16.79    1.62
   2  -1   0   18.01    1.10
  -2  -1   0   17.53    1.32
  -2  -1   0   20.30    1.38
   2  -1   0   20.66    1.26
   2   1   1  149.47    6.08
  -2   1  -1  151.21    5.91
   2   1   1  161.37    5.54
  -2   1  -1  159.64    5.79
  -2   1  -1  148.43    6.65
   2   1   1  159.99    6.04
   2  -1   1  161.13    5.78
  -2  -1  -1  153.77    5.99
  -2  -1  -1  154.93    6.03
   2  -1   1  154.29    5.90
   2   1   2   31.77    2.18
   2   1   2   35.97    2.04
   2   1   2   31.17    2.16
  -2   1  -2   34.41    1.82
  -2   1  -2   36.69    2.24
  -2   1  -2   31.52    2.70
   2   1   2   32.56    1.72
  -2  -1  -2   33.40    2.19
   2  -1   2   32.44    1.81
   2  -1   2   36.63    2.17
  -2  -1  -2   36.11    1.75
  -2  -1  -2   36.16    2.35
  -2  -1  -2   32.59    1.99
  -2   1  -3   53.64    2.67
  -2   1  -3   55.80    3.28
   2   1   3   57.11    2.66
   2   1   3   57.84    2.84
   2   1   3   57.79    3.23
   2   1   3   54.53    3.24
  -2   1  -3   55.32    3.64
  -2  -1  -3   57.97    3.35
   2  -1   3   52.48    3.30
   2  -1   3   56.57    2.75
  -2  -1  -3   55.95    2.64
  -2  -1  -3   56.72    3.33
   2  -1   3   52.07    3.08
  -2  -1  -3   57.41    2.90
  -2   1  -4   50.54    2.52
  -2   1  -4   49.83    3.35
  -2   1  -4   51.96    2.64
   2   1   4   49.67    3.23
   2   1   4   51.57    2.66
   2   1   4   48.71    2.62
  -2   1  -4   50.14    3.49
   2  -1   4   49.37    2.68
   2  -1   4   45.20    3.04
  -2  -1  -4   49.30    2.59
   2  -1   4   49.95    2.66
  -2  -1  -4   51.51    3.40
  -2  -1  -4   52.70    3.41
   2   1   5  104.65    4.62
   2   1   5  105.71    4.80
   2   1   5  100.01    5.43
  -2   1  -5  102.73    4.65
  -2   1  -5  107.67    5.82
  -2  -1  -5  110.34    5.85
   2  -1   5  113.61    4.92
   2  -1   5  106.93    4.82
  -2  -1  -5  112.21    5.87
  -2   1  -6   15.72    2.25
   2   1   6   15.07    1.58
   2  -1   6   14.43    1.55
  -2  -1  -6   17.34    2.31
  -2  -1  -6   16.76    2.91
   2  -1   6   17.76    1.75
   2   1   7   59.58    3.55
  -2   1  -7   62.10    4.71
   2  -1   7   62.65    3.62
  -2  -1  -7   51.89    4.60
  -2  -1  -7   62.38    4.70
   2   1   8    8.15    1.66
  -2   1  -8   10.88    2.84
  -2   1  -8   10.32    2.62
   2  -1   8    9.17    1.83
  -2  -1  -8   14.12    3.30
  -2  -1  -8    7.91    2.55
   2   1   9   43.91    3.34
  -2   1  -9   40.26    4.44
   2  -1   9   44.04    3.34
  -2  -1  -9   48.35    4.56
  -2  -1  -9   49.87    5.31
  -2   1 -10   23.93    3.59
  -2   1 -10   33.04    5.36
   2   1  10   27.98    2.79
  -2  -1 -10   26.40    5.07
  -2  -1 -10   25.86    3.67
   2  -1  10   30.18    2.86
  -2   1 -11    8.42    4.23
  -2   1 -11    6.63    2.65
   2   1  11    9.36    2.15
   2  -1  11   10.10    2.41
  -2  -1 -11    7.30    2.12
  -2  -1 -11    6.19    3.82
   2   2 -11    4.08    1.97
  -2   2  11    5.84    1.82
  -2  -2  11    5.97    1.97
   2  -2 -11    5.23    2.95
  -2  -2  11    6.67    2.31
   2  -2 -11    4.02    2.27
  -2   2  10   16.85    2.30
   2   2 -10   10.25    2.62
   2  -2 -10   17.08    3.31
   2  -2 -10   19.19    4.96
  -2  -2  10   16.21    2.47
  -2  -2  10   13.35    3.01
   2   2  -9    8.56    2.32
  -2   2   9   10.52    2.00
   2  -2  -9   14.13    3.81
  -2  -2   9    9.78    1.79
  -2  -2   9    6.78    2.07
   2  -2  -9    9.83    2.82
   2   2  -8    9.65    2.68
   2  -2  -8    9.69    3.06
  -2  -2   8    9.81    2.23
   2  -2  -8    6.93    2.04
  -2  -2   8   11.22    1.83
   2   2  -7  105.83    6.35
  -2   2   7  111.32    5.51
   2  -2  -7  106.03    7.51
   2  -2  -7  111.44    6.20
  -2  -2   7  117.67    6.43
  -2  -2   7  122.01    5.22
   2   2  -6   40.23    3.30
  -2   2   6   41.94    2.75
   2   2  -6   39.50    2.29
   2  -2  -6   36.69    4.04
  -2  -2   6   38.57    3.15
  -2  -2   6   40.84    2.38
   2   2  -5   51.34    3.54
   2   2  -5   52.75    2.60
  -2   2   5   56.93    3.12
   2  -2  -5   55.99    3.34
   2  -2  -5   54.19    4.57
  -2  -2   5   55.78    2.66
  -2  -2   5   51.74    3.55
  -2   2   4   28.44    2.00
  -2   2   4   32.11    2.18
  -2   2   4   34.05    3.18
   2   2  -4   33.39    1.70
   2   2  -4   36.48    2.58
   2   2  -4   26.90    2.21
   2   2  -4   30.49    2.17
  -2   2   4   35.18    2.62
  -2  -2   4   33.69    1.73
   2  -2  -4   34.91    3.41
  -2  -2   4   35.35    2.58
  -2  -2   4   29.08    2.50
  -2  -2   4   31.09    1.89
   2  -2  -4   32.13    2.18
   2  -2  -4   32.50    2.00
   2  -2  -4   35.20    2.13
   2   2  -3   22.17    1.80
  -2   2   3   19.45    1.35
   2   2  -3   22.32    1.92
  -2   2   3   22.31    2.24
  -2   2   3   20.55    1.65
  -2   2   3   18.48    2.58
   2  -2  -3   20.48    1.81
   2  -2  -3   19.98    1.43
   2  -2  -3   20.76    2.56
  -2  -2   3   21.46    1.91
  -2   2   2   32.87    2.78
   2   2  -2   27.78    2.01
   2   2  -2   30.79    2.00
   2   2  -2   31.87    2.28
   2   2  -2   28.67    2.32
  -2   2   2   35.08    2.73
  -2   2   2   32.61    2.09
   2  -2  -2   29.71    2.88
   2  -2  -2   31.11    2.34
  -2  -2   2   29.38    1.88
   2  -2  -2   29.58    1.82
  -2  -2   2   30.83    2.17
  -2   2   1   39.74    2.50
   2   2  -1   40.04    2.35
  -2   2   1   42.37    3.02
  -2   2   1   43.38    3.13
   2   2  -1   44.00    2.57
   2   2  -1   38.82    2.35
  -2  -2   1   40.31    2.41
  -2  -2   1   42.02    2.78
   2  -2  -1   43.24    2.83
   2  -2  -1   36.78    2.21
  -2  -2   1   38.95    2.25
   2  -2  -1   42.00    3.19
  -2   2   0  106.28    5.10
  -2   2   0   99.25    5.22
   2   2   0   87.98    4.17
   2   2   0  101.65    4.80
   2   2   0  103.74    4.45
  -2  -2   0  101.07    4.38
  -2  -2   0   98.56    4.45
  -2  -2   0  100.54    4.41
   2  -2   0  103.91    4.51
   2  -2   0  101.66    4.15
   2  -2   0   98.43    4.91
   2  -2   0   99.67    4.96
  -2   2  -1  303.95   11.76
   2   2   1  282.79   10.61
  -2   2  -1  278.87   11.13
   2   2   1  291.34   10.69
   2   2   1  281.66   11.39
  -2   2  -1  280.23   10.34
  -2   2  -1  309.02   10.58
   2  -2   1  289.58   11.34
   2  -2   1  286.89   10.68
  -2  -2  -1  286.19   10.52
  -2  -2  -1  289.20   10.67
  -2  -2  -1  285.31   10.89
   2  -2   1  288.77   10.37
   2  -2   1  292.93   10.16
   2   2   2   94.84    4.65
  -2   2  -2   99.49    5.43
   2   2   2  102.95    4.01
  -2   2  -2   94.80    4.19
   2   2   2  101.02    4.52
  -2   2  -2  108.18    4.58
   2   2   2   99.80    5.22
   2  -2   2   99.50    5.08
   2  -2   2  100.70    4.25
   2  -2   2  101.52    4.35
   2  -2   2  104.27    4.38
  -2  -2  -2  100.47    4.54
  -2  -2  -2  105.80    5.18
  -2  -2  -2  100.03    4.51
   2   2   3   23.75    1.58
   2   2   3   23.73    2.40
  -2   2  -3   22.56    2.50
  -2   2  -3   25.55    1.67
  -2   2  -3   25.73    2.13
   2   2   3   22.94    1.82
   2  -2   3   25.68    1.80
   2  -2   3   24.19    2.28
   2  -2   3   24.71    1.87
  -2  -2  -3   24.17    1.53
   2  -2   3   25.48    1.71
  -2  -2  -3   22.08    1.97
  -2  -2  -3   24.84    1.83
  -2  -2  -3   24.97    2.54
   2   2   4   68.87    3.46
   2   2   4   60.99    3.83
  -2   2  -4   68.41    4.41
   2   2   4   71.69    4.72
  -2   2  -4   65.01    3.98
   2   2   4   68.45    3.29
   2  -2   4   61.25    3.89
  -2  -2  -4   59.40    3.11
   2  -2   4   61.65    3.62
  -2  -2  -4   67.34    4.51
  -2  -2  -4   72.59    4.06
  -2  -2  -4   69.57    3.76
   2  -2   4   68.84    3.49
   2   2   5   67.50    3.56
   2   2   5   68.36    3.56
  -2   2  -5   65.38    4.56
  -2   2  -5   68.43    4.43
   2   2   5   65.40    4.54
  -2  -2  -5   70.48    4.42
   2  -2   5   71.64    3.64
  -2  -2  -5   77.43    5.02
   2  -2   5   69.09    3.74
  -2  -2  -5   68.96    3.89
   2   2   6   37.89    2.51
  -2   2  -6   39.65    3.54
  -2   2  -6   43.39    3.74
   2   2   6   40.16    2.70
  -2  -2  -6   39.44    3.48
  -2  -2  -6   41.12    3.89
   2  -2   6   39.99    2.84
   2  -2   6   40.14    2.67
   2  -2   6   32.27    2.91
  -2   2  -7   67.05    5.01
   2   2   7   64.67    3.81
  -2  -2  -7   65.53    4.92
   2  -2   7   62.10    3.99
   2  -2   7   60.72    3.73
  -2  -2  -7   70.68    5.43
   2   2   8    1.88    1.04
  -2   2  -8    2.58    1.62
   2  -2   8    1.84    0.97
  -2  -2  -8    2.00    1.82
   2  -2   8    2.68    1.17
  -2  -2  -8    1.31    1.51
   2   2   9   15.35    2.09
  -2   2  -9   16.98    3.55
  -2  -2  -9   13.14    3.17
   2  -2   9   14.19    2.03
  -2  -2  -9   12.52    3.67
  -2   2 -10   22.57    4.40
   2   2  10   24.46    3.28
  -2  -2 -10   25.09    4.90
   2  -2  10   28.52    2.91
  -2  -2 -10   26.02    3.72
   2   3 -11    6.19    2.51
  -2   3  11    6.70    2.09
   2  -3 -11    7.97    2.54
  -2  -3  11    6.52    2.05
   2  -3 -11    9.36    4.12
   2   3 -10    6.09    2.21
  -2   3  10   11.95    2.57
  -2  -3  10   10.99    2.11
  -2  -3  10   10.09    2.65
   2  -3 -10    9.59    2.41
   2  -3 -10   11.98    4.18
   2   3  -9   21.32    3.06
  -2   3   9   18.09    2.34
   2  -3  -9   20.74    2.86
  -2  -3   9   18.79    3.46
  -2  -3   9   18.27    2.21
   2  -3  -9   19.07    4.32
  -2   3   8   22.53    2.40
   2   3  -8   18.55    2.74
  -2  -3   8   20.71    2.88
   2  -3  -8   17.49    4.22
  -2  -3   8   24.94    2.17
   2  -3  -8   17.01    2.47
  -2   3   7   13.96    1.84
   2   3  -7   12.97    2.55
  -2  -3   7   16.33    1.59
   2  -3  -7   15.26    3.90
  -2  -3   7   17.07    2.45
   2  -3  -7   14.65    2.08
  -2   3   6   46.88    3.24
   2   3  -6   49.03    2.59
   2   3  -6   44.91    3.51
   2   3  -6   49.45    3.79
   2  -3  -6   44.46    2.70
   2  -3  -6   48.08    4.91
  -2  -3   6   52.79    2.72
   2  -3  -6   50.97    3.43
  -2  -3   6   46.78    3.72
  -2   3   5   77.31    4.74
   2   3  -5   81.07    4.79
   2   3  -5   83.30    3.53
  -2   3   5   75.27    4.22
  -2   3   5   83.56    3.99
   2   3  -5   77.33    4.62
  -2  -3   5   81.21    4.85
   2  -3  -5   80.74    4.17
   2  -3  -5   79.43    3.99
   2  -3  -5   86.44    6.25
   2   3  -4   74.37    4.32
  -2   3   4   82.04    4.11
  -2   3   4   77.13    3.55
   2   3  -4   79.66    4.45
  -2   3   4   75.55    4.70
  -2  -3   4   79.81    4.56
   2  -3  -4   80.78    4.10
   2  -3  -4   84.06    5.94
  -2  -3   4   77.12    3.88
   2  -3  -4   77.78    3.70
  -2   3   3    2.92    1.35
   2   3  -3    1.96    1.08
  -2   3   3    3.28    1.56
   2   3  -3    2.53    1.01
   2   3  -3    2.60    1.11
  -2  -3   3    2.72    0.81
   2  -3  -3    3.14    1.65
  -2  -3   3    4.67    1.31
   2  -3  -3    1.40    0.87
   2   3  -2  136.08    6.02
   2   3  -2  135.54    6.31
  -2   3   2  134.08    6.66
   2   3  -2  127.39    6.01
  -2   3   2  131.65    7.12
  -2   3   2  132.04    5.91
  -2  -3   2  139.26    6.13
   2  -3  -2  131.72    7.33
   2  -3  -2  132.05    5.50
   2  -3  -2  133.34    6.20
  -2  -3   2  120.34    5.63
   2   3  -1   16.66    1.87
   2   3  -1   17.88    1.95
  -2   3   1   21.90    2.50
   2   3  -1   15.22    1.44
  -2   3   1   19.25    2.32
  -2  -3   1   16.81    1.57
   2  -3  -1   16.84    2.33
  -2  -3   1   14.64    1.99
  -2  -3   1   17.84    1.75
   2  -3  -1   17.86    1.94
   2   3   0   38.36    2.37
   2   3   0   46.22    2.91
  -2   3   0   47.17    3.65
   2   3   0   46.03    3.44
  -2  -3   0   41.30    2.84
   2  -3   0   43.77    2.39
  -2  -3   0   40.90    2.72
   2  -3   0   43.24    3.19
   2  -3   0   43.39    3.15
  -2  -3   0   39.09    2.59
   2  -3   0   49.91    3.10
  -2   3  -1  151.91    7.49
   2   3   1  146.04    7.40
   2   3   1  133.33    5.98
   2   3   1  139.79    6.33
  -2  -3  -1  148.61    6.05
  -2  -3  -1  140.63    6.18
  -2  -3  -1  147.86    6.68
   2  -3   1  147.45    5.86
   2  -3   1  142.71    6.82
   2  -3   1  143.90    6.45
  -2   3  -2   30.56    3.20
   2   3   2   27.29    1.63
  -2   3  -2   28.84    1.99
   2   3   2   26.26    2.13
   2   3   2   30.64    2.36
  -2   3  -2   29.40    1.91
   2   3   2   29.16    2.98
  -2  -3  -2   28.41    2.02
   2  -3   2   30.47    1.85
   2  -3   2   31.59    1.95
  -2  -3  -2   26.80    2.65
  -2  -3  -2   27.35    2.12
   2  -3   2   28.89    2.64
   2  -3   2   30.25    2.20
  -2   3  -3   86.02    4.69
  -2   3  -3   64.60    5.93
  -2   3  -3   75.07    3.89
   2   3   3   82.95    5.32
   2   3   3   79.84    4.40
   2   3   3   81.69    3.71
  -2   3  -3   88.62    4.38
   2  -3   3   89.18    3.97
   2  -3   3   82.86    4.03
  -2  -3  -3   91.77    5.42
   2  -3   3   93.43    4.36
  -2  -3  -3   83.11    3.81
  -2  -3  -3   87.82    4.28
  -2   3  -4   24.30    3.45
   2   3   4   20.65    2.03
   2   3   4   18.83    1.72
  -2   3  -4   19.43    2.12
  -2   3  -4   19.11    2.02
   2  -3   4   18.72    1.86
   2  -3   4   15.51    1.74
  -2  -3  -4   20.37    2.84
   2  -3   4   17.81    1.61
  -2  -3  -4   18.12    1.92
  -2   3  -5   67.05    4.36
   2   3   5   61.73    3.43
   2   3   5   65.43    3.80
  -2   3  -5   61.21    4.70
  -2  -3  -5   63.43    5.11
  -2  -3  -5   63.71    4.12
   2  -3   5   66.85    4.27
   2  -3   5   61.63    3.46
   2   3   6   79.33    4.52
   2   3   6   80.44    4.29
  -2   3  -6   88.68    5.48
  -2   3  -6   80.91    5.75
   2  -3   6   84.60    4.75
  -2  -3  -6   86.17    5.20
  -2  -3  -6   76.72    6.00
   2  -3   6   74.82    4.19
   2   3   7    7.21    1.76
  -2   3  -7    9.18    2.66
   2   3   7    9.68    1.77
  -2   3  -7    9.46    2.59
  -2  -3  -7    8.78    2.25
  -2  -3  -7    6.54    2.52
   2  -3   7    8.14    1.76
   2  -3   7    6.80    1.61
  -2   3  -8   11.68    2.86
   2   3   8   11.65    2.16
  -2  -3  -8   11.19    2.75
   2  -3   8   13.88    2.51
  -2  -3  -8    8.23    3.04
   2  -3   8   10.61    1.99
   2   3   9    2.72    1.28
  -2   3  -9    3.59    2.02
   2  -3   9    3.86    1.58
  -2  -3  -9    2.58    2.78
   2  -3   9    2.22    1.49
  -2  -3  -9    2.53    1.83
  -2   3 -10   21.14    4.57
   2   3  10   23.52    2.81
   2  -3  10   25.78    3.18
  -2  -3 -10   19.77    4.45
  -2  -3 -10   27.03    5.31
   2   4 -10   16.37    3.74
  -2   4  10   24.25    3.15
  -2  -4  10   16.52    2.51
   2  -4 -10   15.04    2.97
   2  -4 -10   21.61    5.35
  -2   4   9    2.13    1.50
   2   4  -9    0.10    1.21
   2  -4  -9    0.83    2.78
  -2  -4   9    0.95    1.40
   2  -4  -9    0.55    1.23
  -2  -4   9    0.45    1.19
  -2   4   8   18.00    2.49
   2   4  -8   20.83    3.03
  -2  -4   8   21.04    2.98
   2  -4  -8   21.65    2.59
   2  -4  -8   17.39    4.10
  -2  -4   8   19.73    2.10
  -2   4   7   24.14    3.42
   2   4  -7   31.27    3.99
   2   4  -7   32.21    3.58
  -2   4   7   29.62    2.82
  -2  -4   7   29.03    3.24
  -2  -4   7   30.48    2.18
   2  -4  -7   31.26    4.52
   2  -4  -7   26.06    2.52
  -2   4   6    3.42    1.28
  -2   4   6    1.67    1.65
   2   4  -6    0.54    1.63
   2   4  -6    3.69    1.45
   2  -4  -6    1.08    2.18
   2  -4  -6    2.67    1.07
  -2  -4   6    0.85    1.10
   2   4  -5   66.35    4.39
  -2   4   5   59.66    3.95
  -2   4   5   62.24    4.73
   2   4  -5   62.27    4.69
   2  -4  -5   71.55    6.17
  -2  -4   5   64.88    4.55
   2  -4  -5   64.75    3.39
  -2   4   4   49.69    3.36
   2   4  -4   50.53    4.06
   2   4  -4   51.53    3.53
  -2   4   4   45.07    4.13
   2  -4  -4   37.23    4.63
  -2  -4   4   53.18    3.77
   2   4  -3  144.02    6.61
   2   4  -3  136.81    7.15
  -2   4   3  144.74    6.69
  -2   4   3  132.09    7.45
  -2  -4   3  145.98    7.03
   2  -4  -3  147.55    8.61
  -2   4   2    4.66    1.90
   2   4  -2    3.43    1.13
   2   4  -2    2.63    0.87
  -2   4   2    4.14    1.32
   2   4  -2    2.88    1.36
  -2  -4   2    2.96    1.12
   2  -4  -2    4.65    1.99
  -2   4   1   52.22    4.25
   2   4  -1   51.21    3.76
   2  -4  -1   44.94    3.25
   2  -4  -1   54.70    4.21
  -2  -4   1   53.97    3.49
  -2   4   0   78.20    5.38
   2   4   0   80.48    4.76
  -2  -4   0   78.30    4.55
  -2  -4   0   78.49    4.57
   2  -4   0   79.53    4.88
   2  -4   0   81.36    4.16
  -2   4  -1   60.54    4.76
   2   4   1   63.83    4.17
   2  -4   1   69.50    4.15
  -2  -4  -1   55.85    3.50
  -2  -4  -1   64.40    4.19
  -2   4  -2    7.61    1.14
   2   4   2    7.73    1.72
  -2   4  -2    5.65    2.25
   2  -4   2    6.66    1.43
   2  -4   2    5.06    1.02
  -2  -4  -2    6.72    1.36
  -2  -4  -2    7.55    1.98
   2  -4   2    4.96    1.00
  -2  -4  -2    5.44    0.81
   2   4   3    4.81    1.06
   2   4   3    5.93    1.73
  -2   4  -3    5.48    2.39
  -2   4  -3    7.30    1.47
  -2  -4  -3    5.96    1.89
   2  -4   3    6.00    1.21
   2  -4   3    6.91    1.61
  -2  -4  -3    4.93    1.34
  -2   4  -4    6.77    2.40
   2   4   4    3.51    1.45
  -2   4  -4    4.03    1.51
   2   4   4    2.73    0.98
  -2  -4  -4    2.66    1.09
   2  -4   4    3.37    0.99
  -2  -4  -4    3.56    1.82
   2  -4   4    3.92    1.30
   2   4   5   47.83    3.03
  -2   4  -5   49.27    3.75
   2   4   5   46.65    3.75
  -2   4  -5   55.92    5.03
  -2  -4  -5   48.28    3.43
   2  -4   5   48.76    3.07
  -2  -4  -5   45.46    4.67
   2  -4   5   46.57    3.52
   2   4   6    7.80    1.58
  -2   4  -6    8.66    2.74
  -2   4  -6    7.39    2.05
   2   4   6   14.48    2.47
  -2  -4  -6    8.08    2.70
   2  -4   6    8.29    1.92
   2  -4   6    7.03    1.42
  -2  -4  -6    7.35    1.84
   2   4   7    4.54    1.55
  -2   4  -7    4.34    2.70
   2   4   7    1.76    1.66
  -2  -4  -7    4.50    1.73
   2  -4   7    8.52    2.14
   2  -4   7    4.99    1.38
   2   4   8   27.43    2.66
   2   4   8   16.39    3.07
  -2   4  -8   22.57    4.11
   2  -4   8   25.23    4.12
   2  -4   8   28.36    2.77
  -2  -4  -8   25.70    3.15
  -2  -4  -8   25.56    4.75
   2   4   9   30.79    3.04
  -2   4  -9   29.31    5.47
   2  -4   9   25.99    2.94
  -2  -4  -9   22.03    4.91
  -2  -4  -9   23.60    3.21
   2  -4   9   28.68    3.63
  -2   5   9    5.43    2.29
  -2  -5   9    7.86    3.17
   2  -5  -9    4.95    1.71
   2  -5  -9    8.01    3.47
  -2  -5   9    5.21    2.49
   2   5  -8   25.91    4.48
  -2   5   8   22.93    3.19
  -2   5   8   17.97    4.01
   2   5  -8   26.57    3.68
  -2  -5   8   25.43    3.46
   2  -5  -8   29.18    5.52
  -2  -5   8   30.83    2.52
   2  -5  -8   25.65    2.68
   2   5  -7   17.75    3.88
   2   5  -7   16.77    3.29
  -2   5   7   20.98    3.99
  -2   5   7   19.87    2.59
   2  -5  -7   12.73    3.74
   2  -5  -7   18.78    2.10
  -2  -5   7   22.22    3.07
   2   5  -6   39.20    4.39
  -2   5   6   38.97    3.40
   2   5  -6   31.43    3.90
  -2   5   6   35.77    4.50
   2  -5  -6   35.52    4.79
   2  -5  -6   39.09    2.47
  -2  -5   6   38.99    3.78
  -2   5   5   24.62    2.84
  -2   5   5   23.49    3.82
   2   5  -5   27.87    3.00
   2   5  -5   26.07    3.86
  -2  -5   5   28.42    3.14
   2  -5  -5   31.30    4.54
  -2   5   4   22.49    2.81
  -2   5   4   24.60    3.81
   2   5  -4   20.08    3.72
   2   5  -4   26.91    2.70
  -2  -5   4   17.46    3.34
   2   5  -3   10.38    1.99
  -2   5   3   11.30    2.69
   2   5  -3    9.05    2.68
  -2   5   3    6.24    1.81
  -2  -5   3    9.46    2.11
  -2   5   2   10.93    2.84
   2   5  -2   12.32    2.06
   2   5  -2   11.68    2.56
   2  -5  -2    7.24    2.53
  -2  -5   2   10.71    2.08
  -2   5   1   26.07    3.63
   2   5  -1   33.27    3.47
   2  -5  -1   41.02    3.80
  -2  -5   1   27.78    2.81
   2  -5  -1   28.94    2.34
   2   5   0   10.06    2.28
  -2   5   0   11.98    2.98
   2  -5   0   13.38    2.51
   2  -5   0   16.81    1.67
  -2  -5   0   11.73    2.27
  -2   5  -1    5.64    2.47
   2   5   1   11.87    2.55
  -2  -5  -1    9.63    1.95
  -2  -5  -1    8.36    1.97
   2  -5   1    9.47    2.01
   2  -5   1    9.43    1.37
  -2   5  -2   46.24    5.00
   2   5   2   46.98    4.28
  -2  -5  -2   51.45    4.22
   2  -5   2   52.13    3.72
   2  -5   2   52.26    3.00
  -2   5  -3   35.65    4.57
   2   5   3   36.79    2.55
  -2   5  -3   35.97    2.66
   2   5   3   30.49    3.58
  -2  -5  -3   33.04    2.60
   2  -5   3   30.04    2.88
   2  -5   3   33.87    2.44
  -2  -5  -3   33.94    3.64
  -2   5  -4   38.31    5.13
   2   5   4   42.68    4.23
   2   5   4   44.17    2.96
  -2   5  -4   48.56    3.42
  -2  -5  -4   35.76    4.22
  -2  -5  -4   44.51    3.13
   2  -5   4   44.26    2.88
   2  -5   4   45.63    3.69
   2   5   5   11.51    2.89
   2   5   5   15.21    2.06
  -2   5  -5   21.11    4.68
  -2   5  -5   18.05    2.48
  -2  -5  -5   19.13    3.85
  -2  -5  -5   20.39    2.22
   2  -5   5   18.07    2.01
   2  -5   5   22.84    2.74
  -2   5  -6   30.46    3.37
  -2  -5  -6   19.20    4.06
  -2  -5  -6   28.16    2.85
   2   5   7   18.84    2.38
  -2   5  -7   20.98    3.94
  -2   5  -7   12.88    4.24
   2   5   7   23.29    3.77
   2  -5   7   18.77    2.23
  -2  -5  -7   16.82    3.81
  -2  -5  -7   17.07    2.50
   2  -5   7   19.84    2.88
  -2   5  -8   -1.63    3.10
   2   5   8    2.47    2.55
   2   5   8    2.60    1.54
  -2   5  -8    2.62    2.00
   2  -5   8    0.88    1.36
  -2  -5  -8    7.04    3.02
   2  -5   8   -0.71    1.59
  -2  -5  -8   -0.03    1.18
  -2   6   7   -3.70    2.85
   2   6  -7   -1.85    3.04
  -2   6   7    3.00    1.95
   2   6  -7    4.43    2.09
   2  -6  -7   -2.02    2.31
  -2   6   6   -0.05    1.51
   2   6  -6    3.70    1.91
  -2   6   6    3.70    3.30
   2   6  -6    4.64    3.13
   2  -6  -6    1.47    2.39
  -2  -6   6    0.64    1.29
   2   6  -5   18.70    3.66
   2   6  -5   11.87    3.69
  -2   6   5   11.91    2.78
  -2   6   5   11.54    3.60
   2  -6  -5    8.01    2.98
  -2  -6   5   12.35    2.70
  -2   6   4   49.45    5.43
   2   6  -4   49.52    3.99
   2   6  -4   58.25    5.63
  -2   6   4   50.32    4.35
   2  -6  -4   42.19    5.19
  -2  -6   4   45.62    4.09
   2   6  -3    3.67    1.48
  -2   6   3    4.71    2.38
   2   6  -3    0.73    2.22
  -2  -6   3    3.26    1.58
   2  -6  -3    0.64    1.65
  -2   6   2   20.64    4.20
   2   6  -2   29.23    2.74
   2   6  -2   18.22    3.65
  -2  -6   2   22.63    2.76
   2  -6  -2   29.27    3.69
   2  -6  -2   24.80    2.54
   2   6  -1   32.06    4.09
  -2   6   1   26.13    4.06
   2   6  -1   29.51    2.81
   2  -6  -1   30.98    3.55
   2  -6  -1   28.14    2.45
  -2  -6   1   31.43    3.21
   2   6   0    1.66    1.86
  -2   6   0    2.93    2.51
   2   6   0    2.03    1.37
   2  -6   0    1.64    1.44
  -2  -6   0    0.17    1.12
   2  -6   0    1.32    1.02
  -2   6  -1    6.62    2.96
   2   6   1   11.82    2.95
   2  -6   1   15.16    1.82
   2  -6   1   11.39    2.30
  -2  -6  -1   11.83    2.50
   2   6   2   65.70    5.69
  -2   6  -2   66.34    6.44
  -2  -6  -2   74.35    4.78
   2  -6   2   76.22    3.99
   2  -6   2   75.82    5.03
  -2  -6  -2   62.57    5.16
  -2   6  -3   20.65    4.24
   2   6   3   17.78    2.63
  -2   6  -3   23.11    2.27
   2   6   3   16.06    3.65
   2  -6   3   27.05    2.21
   2  -6   3   19.71    2.73
  -2  -6  -3   23.44    2.46
  -2  -6  -3   18.56    3.48
   2   6   4   42.16    4.88
  -2   6  -4   49.06    3.64
  -2   6  -4   34.59    5.59
   2   6   4   57.98    3.77
  -2  -6  -4   49.04    4.69
  -2  -6  -4   44.44    3.47
   2  -6   4   48.81    3.24
   2  -6   4   42.85    4.14
   2   6   5    5.90    2.67
   2   6   5    3.73    1.82
  -2   6  -5    2.38    3.13
  -2   6  -5    3.28    1.62
  -2  -6  -5    3.49    2.13
  -2  -6  -5    6.64    1.71
   2  -6   5    5.13    1.96
   2  -6   5    5.24    1.62
   2   6   6   15.80    3.60
  -2   6  -6   25.84    5.60
   2   6   6   20.60    3.14
  -2   6  -6   19.33    3.76
  -2  -6  -6   18.45    2.46
   2  -6   6   21.29    3.55
  -2  -6  -6   17.02    3.92
   2  -6   6   16.80    2.41
  -2   6  -7   11.41    4.21
  -2   6  -7   11.97    2.84
   2   6   7   12.98    3.79
   2   6   7   15.92    2.87
   2  -6   7   18.46    2.53
   2  -6   7   15.09    3.08
  -2  -6  -7    9.78    2.21
   2   7  -5    6.79    2.27
  -2   7   5    9.45    4.14
   2   7  -5    1.64    2.98
  -2  -7   5    7.68    2.56
   2  -7  -5   13.13    3.74
   2   7  -4   18.31    4.19
  -2   7   4   32.05    5.40
   2  -7  -4   15.07    3.64
  -2  -7   4   27.88    3.93
   2   7  -3    2.03    2.46
   2   7  -3    0.88    1.50
  -2   7   3    5.54    3.54
   2  -7  -3   -3.07    1.41
  -2  -7   3   -0.54    1.41
   2   7  -2   11.70    2.27
  -2   7   2    3.86    3.32
   2   7  -2    0.27    2.41
  -2  -7   2    5.73    1.83
   2  -7  -2    3.45    1.75
   2  -7  -2    5.39    2.45
   2   7  -1   13.74    2.44
   2   7  -1   13.36    3.69
  -2   7   1   15.54    4.23
   2  -7  -1   18.88    3.11
  -2  -7   1   10.63    2.89
   2  -7  -1   11.57    2.76
   2   7   0   19.56    4.39
   2   7   0   25.44    2.95
   2  -7   0   27.28    3.12
  -2  -7   0   23.30    3.17
   2  -7   0   14.47    3.10
  -2   7  -1   38.10    6.00
   2   7   1   39.72    5.11
   2   7   1   52.13    3.87
   2  -7   1   46.49    4.21
   2  -7   1   54.80    3.94
  -2  -7  -1   48.42    4.39
   2   7   2    2.65    2.40
  -2   7  -2   -1.36    2.50
  -2  -7  -2    1.64    1.60
   2  -7   2    0.90    1.47
   2  -7   2   -1.35    2.28
   2   7   3    7.71    2.78
  -2   7  -3    3.01    3.11
  -2  -7  -3    4.85    1.91
  -2  -7  -3    6.28    2.60
   2  -7   3    4.30    1.96
   2  -7   3    8.49    1.92
   2   7   4   -1.11    1.77
   2  -7   4    3.01    1.48
  -2  -7  -4   -1.91    1.19
   2  -7   4    1.17    1.69
  -2  -7  -4    1.67    2.03
   3   0 -12    7.60    2.88
  -3   0  11    3.46    1.48
   3   0 -11    2.18    2.60
   3   0 -10   13.25    3.78
   3   0 -10    8.24    2.45
  -3   0  10   12.36    2.26
   3   0  -9   -0.19    0.82
   3   0  -9    0.92    1.31
   3   0  -8    6.84    2.47
   3   0  -8    4.31    1.57
   3   0  -7   -0.65    0.64
  -3   0   7   -0.32    0.52
  -3   0   6  482.30   18.38
  -3   0   6  492.64   17.24
   3   0  -6  470.45   18.22
  -3   0   5    0.40    0.50
   3   0  -5   -0.03    0.35
  -3   0   5    0.60    0.66
   3   0  -5    0.43    0.69
   3   0  -4   31.12    2.32
  -3   0   4   29.43    2.33
   3   0  -4   31.72    1.75
  -3   0   4   32.18    1.90
   3   0  -4   29.58    2.22
  -3   0   4   32.88    2.40
   3   0  -3    0.40    0.84
   3   0  -3    0.08    0.52
   3   0  -3    0.66    0.66
  -3   0   3    1.17    0.54
  -3   0   3    0.73    0.63
   3   0  -3    0.09    0.31
  -3   0   2   45.23    2.31
   3   0  -2   47.83    2.77
   3   0  -2   46.89    2.16
  -3   0   2   47.62    2.56
   3   0  -2   46.22    2.86
   3   0  -2   47.62    2.51
   3   0  -1   -0.08    0.70
   3   0  -1   -0.25    0.36
  -3   0   1    0.81    0.62
   3   0  -1    0.27    0.42
  -3   0   1    0.39    0.77
   3   0  -1   -0.29    0.34
  -3   0   1    0.23    0.47
   3   0  -1    0.82    0.54
   3   0   0  196.92    8.38
   3   0   0  203.19    7.52
  -3   0   0  197.17    8.42
  -3   0   0  205.95    7.51
  -3   0  -1    0.41    0.48
   3   0   1    0.14    0.37
   3   0   1    0.08    0.41
   3   0   1   -0.24    0.74
  -3   0  -1    0.11    0.34
  -3   0  -1    0.72    0.96
   3   0   2  272.68   11.41
   3   0   2  301.89   10.23
  -3   0  -2  279.57   10.13
   3   0   3    0.64    1.13
   3   0   3   -0.39    0.58
  -3   0  -3    0.33    0.67
   3   0   3    0.16    0.39
   3   0   4   73.52    3.79
   3   0   5    0.17    0.43
  -3   0  -5   -0.15    0.71
   3   0   5    0.00    0.60
   3   0   6  299.25   11.30
  -3   0  -6  289.68   12.84
   3   0   6  286.69   11.37
  -3   0  -7   -0.23    0.70
   3   0   7    0.07    0.59
  -3   0  -8  127.91    7.69
   3   0   8  115.63    6.03
   3   0   9    0.23    0.88
  -3   0  -9    0.39    1.20
  -3   0 -10   25.79    5.03
   3   0  10   19.82    4.42
  -3   0 -10   21.35    5.20
  -3   1  11   58.07    4.44
   3   1 -11   48.16    6.64
   3  -1 -11   62.08    6.73
  -3  -1  11   56.82    4.09
   3  -1 -11   57.10    5.31
   3   1 -10   32.97    3.74
  -3   1  10   30.73    2.89
   3  -1 -10   34.13    4.88
  -3  -1  10   29.64    2.80
   3  -1 -10   22.38    3.45
   3   1  -9    9.85    2.49
  -3   1   9    8.93    1.84
  -3  -1   9    8.59    1.62
   3  -1  -9   12.81    3.42
  -3  -1   9    7.85    2.09
   3   1  -8    4.46    1.60
  -3   1   8    7.54    1.56
  -3  -1   8    2.27    1.32
   3  -1  -8    4.38    2.40
   3  -1  -8    4.39    1.67
  -3  -1   8    5.33    1.25
   3   1  -7   30.00    2.96
  -3   1   7   32.08    2.45
   3  -1  -7   33.14    2.98
  -3  -1   7   32.84    2.26
   3  -1  -7   30.27    3.84
  -3  -1   7   33.00    3.03
  -3   1   6   11.05    1.40
   3   1  -6   12.03    1.75
   3   1  -6    9.82    1.07
  -3  -1   6    8.47    1.21
   3  -1  -6   10.14    1.87
   3  -1  -6    9.15    2.64
  -3  -1   6   12.27    1.82
  -3   1   5    4.31    1.06
   3   1  -5    3.15    1.14
   3   1  -5    2.95    0.66
  -3  -1   5    4.11    1.23
   3  -1  -5    5.48    1.22
  -3  -1   5    3.83    0.82
   3  -1  -5    3.56    1.83
   3   1  -4   86.57    3.55
  -3   1   4   83.45    4.12
   3   1  -4   89.72    4.47
  -3   1   4   88.47    4.06
   3   1  -4   82.19    4.37
   3  -1  -4   86.83    4.49
  -3  -1   4   90.84    4.59
  -3  -1   4   92.63    3.63
   3  -1  -4   87.00    3.83
   3  -1  -4   89.80    4.19
  -3  -1   4   77.68    4.54
   3  -1  -4   89.47    5.44
  -3   1   3   49.26    3.15
   3   1  -3   45.81    3.37
   3   1  -3   51.17    3.09
  -3   1   3   51.57    2.74
   3   1  -3   52.43    2.96
   3   1  -3   52.47    2.49
   3  -1  -3   54.55    2.69
   3  -1  -3   55.31    2.59
   3  -1  -3   51.80    3.73
   3  -1  -3   50.78    2.96
   3  -1  -3   55.47    3.04
  -3  -1   3   52.08    3.05
  -3  -1   3   52.28    2.29
   3   1  -2   14.50    1.32
  -3   1   2   18.26    2.06
  -3   1   2   15.64    1.50
   3   1  -2   14.89    1.24
   3   1  -2   17.55    1.66
  -3  -1   2   14.22    1.28
   3  -1  -2   16.20    1.27
   3  -1  -2   16.88    2.01
  -3  -1   2   14.77    1.43
   3  -1  -2   14.69    1.24
   3  -1  -2   15.36    1.69
   3  -1  -2   15.76    1.35
   3   1  -1  434.38   15.98
  -3   1   1  459.79   16.40
  -3   1   1  450.54   16.82
  -3   1   1  468.62   16.04
   3   1  -1  453.50   15.93
   3   1  -1  454.74   15.79
   3  -1  -1  440.86   16.58
   3  -1  -1  469.91   16.01
   3  -1  -1  461.15   15.46
  -3  -1   1  462.46   16.04
   3  -1  -1  448.44   16.49
  -3  -1   1  456.15   15.87
   3   1   0   89.63    3.71
  -3   1   0  100.94    5.04
   3   1   0   89.22    4.02
  -3   1   0   92.22    3.79
   3   1   0   81.71    3.88
  -3   1   0   88.41    3.59
   3  -1   0   95.14    3.76
   3  -1   0   89.45    4.64
  -3  -1   0   85.64    4.02
  -3  -1   0   86.46    3.64
   3  -1   0   89.14    3.69
  -3  -1   0   87.35    3.96
   3   1   1  150.24    5.43
   3   1   1  141.39    6.04
  -3   1  -1  146.00    5.70
  -3   1  -1  144.92    6.99
  -3   1  -1  147.64    5.88
   3   1   1  141.88    6.11
   3  -1   1  148.79    5.72
  -3  -1  -1  145.66    6.01
  -3  -1  -1  148.15    6.13
   3  -1   1  169.67    6.99
   3  -1   1  152.04    5.97
   3   1   2  219.99    8.50
  -3   1  -2  224.45    8.67
  -3   1  -2  218.92    9.54
  -3   1  -2  220.05    8.15
   3   1   2  207.16    8.74
   3   1   2  226.77    7.96
   3  -1   2  227.22    8.17
   3  -1   2  215.61    8.58
  -3  -1  -2  226.61    8.71
  -3  -1  -2  223.19    8.64
   3  -1   2  204.82    9.14
  -3  -1  -2  214.47    7.90
   3   1   3  151.44    6.90
  -3   1  -3  152.66    6.85
   3   1   3  156.00    6.43
  -3   1  -3  154.01    7.50
   3   1   3  162.23    6.08
  -3   1  -3  151.99    6.13
   3  -1   3  154.47    7.70
   3  -1   3  145.48    7.08
  -3  -1  -3  158.14    6.92
  -3  -1  -3  150.70    6.01
   3  -1   3  159.48    6.22
   3   1   4   62.02    3.10
  -3   1  -4   57.61    4.11
   3   1   4   54.13    3.90
  -3   1  -4   57.75    4.08
   3   1   4   61.49    3.24
   3  -1   4   59.32    4.03
   3  -1   4   56.27    3.07
  -3  -1  -4   57.93    3.80
  -3  -1  -4   55.12    2.95
   3  -1   4   55.92    3.76
   3   1   5   30.05    2.17
   3   1   5   31.53    2.15
  -3   1  -5   29.11    2.86
  -3   1  -5   28.87    3.15
  -3  -1  -5   34.16    3.03
   3  -1   5   29.81    2.18
  -3   1  -6   15.25    2.97
   3   1   6   17.73    1.65
   3   1   6   16.95    2.54
   3   1   6   14.90    1.64
   3  -1   6   16.48    2.29
  -3  -1  -6   16.35    3.29
   3  -1   6   14.92    1.67
   3   1   7   38.90    2.79
  -3   1  -7   39.80    3.79
   3  -1   7   35.28    2.73
  -3  -1  -7   41.37    3.95
  -3  -1  -7   37.41    4.12
  -3   1  -8   12.05    2.86
   3   1   8   17.88    1.99
  -3  -1  -8   20.46    4.09
  -3  -1  -8   20.26    3.68
   3  -1   8   16.21    1.97
   3   1   9   19.90    2.27
  -3   1  -9   14.97    3.32
  -3  -1  -9   15.27    3.61
  -3  -1  -9   22.31    4.17
   3  -1   9   14.64    2.08
  -3   1 -10    6.71    3.44
  -3  -1 -10    3.36    2.67
  -3   2  11    9.69    2.21
   3   2 -11    4.35    1.82
  -3  -2  11    5.04    1.84
   3  -2 -11   10.92    2.81
  -3  -2  11    5.49    2.31
  -3   2  10   18.26    2.43
   3   2 -10   12.28    3.02
  -3  -2  10   23.70    3.31
   3  -2 -10   21.74    3.94
  -3  -2  10   23.93    2.43
   3  -2 -10   16.35    4.30
   3   2  -9    4.03    1.62
  -3   2   9    3.45    1.41
   3  -2  -9    2.76    1.64
  -3  -2   9    3.55    1.32
   3  -2  -9    4.37    2.35
  -3  -2   9    3.63    1.82
   3  -2  -8    5.78    2.99
  -3  -2   8   10.28    1.46
  -3  -2   8    8.89    2.34
   3  -2  -8    6.20    1.88
   3   2  -7  128.04    6.95
  -3   2   7  119.68    5.97
  -3  -2   7  127.53    5.45
  -3  -2   7  122.52    6.86
   3  -2  -7  127.57    6.56
   3  -2  -7  115.32    8.03
   3   2  -6   33.81    3.03
   3   2  -6   33.08    2.03
  -3   2   6   32.88    2.56
  -3  -2   6   34.52    2.10
   3  -2  -6   38.35    4.14
  -3  -2   6   36.06    3.08
   3  -2  -6   36.93    2.93
  -3   2   5   34.13    2.46
   3   2  -5   33.31    1.86
   3   2  -5   33.71    2.80
  -3  -2   5   37.25    1.95
   3  -2  -5   34.17    3.72
   3  -2  -5   36.08    2.51
  -3  -2   5   34.27    2.86
  -3   2   4   66.40    3.97
  -3   2   4   59.77    3.13
  -3   2   4   70.17    3.98
   3   2  -4   64.54    3.22
  -3  -2   4   59.42    3.83
   3  -2  -4   64.89    3.50
   3  -2  -4   66.34    3.30
   3   2  -3  117.59    4.93
  -3   2   3  119.11    6.29
  -3   2   3  107.59    5.09
   3   2  -3  117.45    5.96
  -3   2   3  111.81    5.74
   3   2  -3  107.11    5.16
   3   2  -3  116.11    5.52
   3  -2  -3  107.02    4.79
  -3  -2   3  115.75    4.97
  -3  -2   3  114.81    5.45
   3  -2  -3  114.18    4.58
   3  -2  -3  118.86    5.45
   3  -2  -3  113.90    6.46
   3   2  -2   97.65    4.34
   3   2  -2   95.28    4.49
  -3   2   2   96.14    5.23
  -3   2   2   97.40    4.64
  -3   2   2   94.24    5.28
  -3  -2   2   90.75    4.51
  -3  -2   2   92.29    4.34
   3  -2  -2  101.29    5.63
   3  -2  -2   98.59    4.97
   3   2  -1  327.03   11.73
   3   2  -1  297.03   11.56
  -3   2   1  311.94   12.44
   3   2  -1  328.43   11.63
  -3   2   1  312.20   12.66
  -3  -2   1  314.25   12.14
  -3  -2   1  312.21   11.63
   3  -2  -1  313.75   12.31
   3  -2  -1  296.10   12.45
   3  -2  -1  312.16   11.46
  -3  -2   1  314.08   11.61
   3  -2  -1  315.75   11.62
   3   2   0   36.09    2.27
   3   2   0   40.29    2.47
  -3   2   0   36.88    3.13
   3   2   0   40.31    2.57
  -3   2   0   41.27    3.17
   3  -2   0   31.02    2.77
   3  -2   0   38.86    2.57
  -3  -2   0   38.20    2.43
  -3  -2   0   38.79    2.40
   3  -2   0   38.74    2.19
   3  -2   0   35.91    2.72
  -3   2  -1  161.60    6.51
  -3   2  -1  150.32    7.52
  -3   2  -1  153.78    6.01
   3   2   1  156.80    6.48
   3   2   1  145.73    6.43
   3   2   1  157.30    6.97
   3  -2   1  157.73    6.16
   3  -2   1  152.31    6.26
  -3  -2  -1  155.62    6.39
   3  -2   1  149.10    5.97
  -3  -2  -1  158.79    7.31
  -3  -2  -1  155.29    6.37
  -3   2  -2   83.92    3.94
   3   2   2   90.42    3.67
  -3   2  -2   87.69    5.28
  -3   2  -2   91.17    4.28
   3   2   2   88.12    4.58
   3   2   2   93.49    4.37
   3   2   2   93.83    4.89
  -3   2  -2   89.70    4.45
   3  -2   2   80.90    4.85
   3  -2   2   91.09    4.15
  -3  -2  -2   88.42    4.35
  -3  -2  -2   89.76    4.40
   3  -2   2   93.95    4.07
   3  -2   2   89.92    3.87
  -3  -2  -2   85.57    4.30
   3   2   3  105.77    4.53
   3   2   3  106.71    5.04
  -3   2  -3  110.84    6.31
  -3   2  -3  115.11    5.40
   3   2   3  103.87    5.40
   3   2   3  112.78    5.68
  -3  -2  -3  115.98    5.61
   3  -2   3  107.02    5.39
   3  -2   3  127.59    6.40
  -3  -2  -3  103.95    5.09
   3  -2   3   99.25    5.62
  -3  -2  -3  113.60    5.37
  -3  -2  -3  108.62    4.88
  -3   2  -4    8.22    2.28
  -3   2  -4    6.63    1.25
   3   2   4    9.44    1.86
  -3   2  -4   11.15    2.33
   3   2   4    9.07    1.33
  -3  -2  -4    8.29    1.25
   3  -2   4    5.78    1.17
  -3  -2  -4    7.84    1.86
  -3  -2  -4    9.06    1.90
   3  -2   4    4.95    1.53
   3  -2   4    5.85    1.43
  -3   2  -5   46.93    2.81
   3   2   5   49.09    2.85
  -3   2  -5   52.21    3.80
   3   2   5   48.91    3.24
  -3   2  -5   44.74    4.25
   3   2   5   50.12    3.71
  -3  -2  -5   50.78    3.73
  -3  -2  -5   46.75    3.87
  -3  -2  -5   49.52    3.49
   3  -2   5   45.31    2.90
   3  -2   5   39.65    3.82
  -3   2  -6   15.14    3.21
   3   2   6   15.81    1.69
  -3   2  -6   15.53    2.96
   3   2   6   11.34    1.76
  -3   2  -6   11.84    1.74
   3  -2   6   11.54    1.50
  -3  -2  -6   17.47    3.21
  -3   2  -7   28.97    3.62
   3   2   7   21.24    2.14
  -3   2  -7   25.74    3.22
   3   2   7   25.34    2.30
  -3  -2  -7   25.24    4.01
  -3  -2  -7   27.36    3.31
   3  -2   7   28.76    2.64
   3   2   8   10.78    1.98
  -3   2  -8   12.10    3.09
  -3  -2  -8    9.59    2.83
   3  -2   8    9.16    1.90
  -3  -2  -8   10.31    2.82
  -3   2  -9   16.04    3.41
   3   2   9   22.02    2.35
  -3  -2  -9   16.63    3.50
  -3  -2  -9   27.78    4.69
   3  -2   9   21.56    2.42
  -3   2 -10   25.14    5.42
   3   2  10   21.02    2.73
  -3   2 -10   32.02    5.78
  -3  -2 -10   19.59    4.66
   3  -2  10   24.19    3.04
   3   3 -11    0.65    1.39
  -3   3  11    3.29    2.26
  -3  -3  11    5.18    1.75
  -3  -3  11   -0.22    1.65
   3  -3 -11    4.48    3.17
   3   3 -10   22.47    3.44
  -3   3  10   17.15    3.47
  -3  -3  10   21.08    2.70
   3  -3 -10   22.31    3.31
   3  -3 -10   21.50    5.41
  -3  -3  10   24.77    4.26
  -3   3   9    3.34    1.83
   3   3  -9    1.97    1.74
  -3  -3   9    3.58    1.35
   3  -3  -9    4.69    2.11
   3  -3  -9    1.10    2.64
  -3  -3   9    6.85    2.50
  -3   3   8    5.73    1.61
   3   3  -8    7.93    2.12
  -3  -3   8    8.22    2.38
   3  -3  -8    5.53    2.49
  -3  -3   8   10.94    1.71
   3  -3  -8    9.78    2.15
   3   3  -7   43.22    3.89
  -3   3   7   46.82    3.51
  -3  -3   7   53.61    2.86
   3  -3  -7   52.58    5.42
   3  -3  -7   49.05    3.55
  -3  -3   7   46.97    4.01
  -3   3   6   32.24    2.71
   3   3  -6   33.16    2.95
   3   3  -6   32.09    3.11
  -3   3   6   33.04    3.31
  -3  -3   6   31.61    2.00
   3  -3  -6   28.74    2.23
  -3  -3   6   25.70    2.12
  -3  -3   6   30.15    3.10
   3  -3  -6   31.76    4.21
   3  -3  -6   34.36    2.69
   3   3  -5   62.80    3.83
  -3   3   5   56.33    3.59
  -3   3   5   56.22    3.10
  -3   3   5   61.96    4.28
   3   3  -5   57.61    3.94
  -3  -3   5   55.35    3.99
   3  -3  -5   65.09    5.49
   3  -3  -5   64.10    3.40
   3  -3  -5   58.04    3.47
   3   3  -4   26.38    2.39
  -3   3   4   28.55    2.99
   3   3  -4   24.16    2.24
  -3   3   4   26.58    2.24
  -3   3   4   20.54    1.61
  -3  -3   4   21.20    1.87
   3  -3  -4   27.02    3.44
   3  -3  -4   24.19    1.68
   3  -3  -4   23.96    2.21
  -3  -3   4   24.51    2.36
  -3   3   3   83.58    5.15
  -3   3   3   71.03    4.19
   3   3  -3   71.55    4.14
   3  -3  -3   81.81    5.69
  -3  -3   3   72.36    3.94
  -3  -3   3   78.82    4.45
   3  -3  -3   80.47    4.46
   3   3  -2  280.57   10.80
  -3   3   2  280.69   12.71
  -3   3   2  281.26   11.98
   3  -3  -2  272.05   11.33
   3  -3  -2  297.56   12.72
  -3  -3   2  253.28   10.60
  -3   3   1    6.40    1.72
   3   3  -1    6.56    1.47
   3   3  -1    4.70    1.27
  -3   3   1    7.81    2.16
   3   3  -1    5.35    1.17
  -3  -3   1    6.14    1.05
   3  -3  -1    4.97    1.17
   3  -3  -1    6.54    1.26
  -3  -3   1    6.26    1.69
   3  -3  -1    5.76    1.55
   3  -3  -1    2.70    1.29
  -3  -3   1    3.76    1.18
   3   3   0    6.94    1.69
   3   3   0    6.37    1.00
  -3   3   0    5.25    1.83
  -3  -3   0    6.41    1.32
   3  -3   0    6.24    1.17
   3  -3   0    3.52    1.33
   3  -3   0    9.99    1.45
  -3  -3   0    7.33    1.55
  -3   3  -1   76.73    5.64
   3   3   1   63.84    3.63
  -3   3  -1   68.49    4.85
   3   3   1   69.05    4.15
   3   3   1   69.98    4.59
  -3  -3  -1   66.06    3.85
   3  -3   1   62.39    3.35
   3  -3   1   69.17    3.83
  -3  -3  -1   69.31    3.68
   3   3   2   54.38    2.57
   3   3   2   54.98    3.38
  -3   3  -2   57.68    3.11
   3   3   2   57.00    3.51
  -3   3  -2   53.23    4.43
   3   3   2   61.73    4.29
   3  -3   2   55.58    3.17
  -3  -3  -2   56.80    2.57
   3  -3   2   53.41    2.85
   3  -3   2   53.77    3.06
  -3  -3  -2   57.95    3.31
  -3  -3  -2   59.14    3.69
   3   3   3   39.74    2.86
  -3   3  -3   31.59    3.56
   3   3   3   36.26    2.19
   3   3   3   38.78    3.50
  -3   3  -3   40.99    2.84
   3  -3   3   39.74    2.53
  -3  -3  -3   43.27    3.42
   3  -3   3   39.24    2.60
  -3  -3  -3   41.82    2.91
  -3   3  -4   20.54    2.93
   3   3   4   21.81    2.14
   3   3   4   21.39    1.71
   3  -3   4   22.66    1.97
  -3  -3  -4   22.68    3.01
  -3  -3  -4   19.62    2.10
   3  -3   4   23.29    1.89
   3   3   5   34.35    2.72
   3   3   5   30.85    2.26
  -3   3  -5   31.05    3.86
  -3   3  -5   29.17    2.95
   3  -3   5   35.03    2.62
  -3  -3  -5   30.91    3.40
   3  -3   5   29.68    2.38
  -3  -3  -5   31.33    2.86
   3   3   6   37.07    2.69
  -3   3  -6   38.03    3.56
  -3   3  -6   32.32    4.17
   3   3   6   35.90    2.96
  -3  -3  -6   36.90    3.44
   3  -3   6   41.75    3.02
  -3  -3  -6   34.34    3.89
   3  -3   6   38.18    2.79
  -3   3  -7   37.16    4.64
  -3   3  -7   50.00    4.83
   3   3   7   36.17    3.03
   3   3   7   37.66    3.25
  -3  -3  -7   33.55    4.36
  -3  -3  -7   32.24    3.99
   3  -3   7   43.28    3.18
   3  -3   7   36.48    2.91
   3   3   8    4.17    1.37
  -3   3  -8    6.56    2.93
   3   3   8    4.87    1.62
  -3   3  -8    5.65    2.39
   3  -3   8    4.07    1.42
   3  -3   8    6.89    1.77
  -3  -3  -8    5.71    1.92
  -3  -3  -8    4.71    2.40
  -3   3  -9   -0.29    1.72
   3   3   9    1.25    1.01
   3  -3   9   -0.32    1.21
   3  -3   9    3.08    1.52
  -3  -3  -9    0.48    1.33
  -3  -3  -9   -1.30    2.01
   3   3  10   29.97    3.04
  -3   3 -10   32.83    4.50
  -3  -3 -10   30.69    3.95
   3  -3  10   30.67    3.18
  -3  -3 -10   19.93    4.64
  -3   4  10    5.01    1.93
   3   4 -10    9.63    3.21
   3  -4 -10    1.14    2.62
  -3  -4  10   10.79    2.08
  -3  -4  10   10.87    3.15
   3  -4 -10    4.60    1.96
  -3   4   9   22.72    2.97
   3   4  -9   22.51    4.21
   3  -4  -9   19.43    3.27
  -3  -4   9   18.95    2.28
  -3  -4   9   21.57    3.24
   3  -4  -9   19.05    4.90
   3   4  -8   34.69    3.79
  -3   4   8   33.25    3.27
  -3  -4   8   34.62    2.49
   3  -4  -8   30.82    2.99
   3  -4  -8   33.83    4.98
  -3  -4   8   39.95    3.91
  -3   4   7    7.68    1.80
   3   4  -7    5.41    2.18
   3   4  -7    7.72    2.21
  -3   4   7   13.89    2.83
   3  -4  -7    7.74    3.03
  -3  -4   7    7.49    2.02
   3  -4  -7   11.29    1.96
   3   4  -6   18.41    2.48
   3   4  -6   20.38    3.11
  -3   4   6   13.78    2.92
  -3   4   6   10.96    2.39
   3  -4  -6   16.29    1.74
   3   4  -5    3.23    1.31
  -3   4   5    2.78    1.31
   3   4  -5    0.69    1.55
  -3   4   5    4.26    2.12
   3  -4  -5    6.94    2.53
  -3  -4   5    1.37    1.13
   3   4  -4   11.33    2.16
  -3   4   4    7.62    2.34
   3   4  -4    9.00    2.10
  -3   4   4   10.66    2.04
   3  -4  -4    5.63    2.44
  -3  -4   4    8.47    1.91
   3   4  -3   23.80    2.73
  -3   4   3   32.47    2.90
  -3   4   3   28.44    3.53
   3   4  -3   26.73    2.63
  -3  -4   3   25.39    2.55
   3  -4  -3   33.11    4.02
  -3   4   2   36.53    3.95
   3   4  -2   42.79    3.27
   3   4  -2   43.79    3.37
  -3  -4   2   43.41    3.22
   3  -4  -2   39.87    4.01
   3   4  -1   74.99    4.67
  -3   4   1   85.33    5.78
   3  -4  -1   77.51    4.07
  -3  -4   1   80.27    4.59
   3  -4  -1   74.71    5.30
   3   4   0   40.63    3.22
  -3   4   0   44.81    4.19
   3   4   0   31.36    3.04
   3  -4   0   43.34    2.64
  -3  -4   0   40.12    3.04
   3  -4   0   38.07    3.34
   3   4   1   33.75    2.90
  -3   4  -1   34.11    3.88
  -3  -4  -1   32.98    2.83
   3  -4   1   31.03    2.25
   3  -4   1   37.58    2.95
  -3   4  -2   14.17    1.49
   3   4   2   19.04    2.17
  -3   4  -2   16.08    3.46
  -3  -4  -2   12.98    1.72
  -3  -4  -2   11.19    2.09
   3  -4   2   14.18    1.49
   3  -4   2   13.08    1.29
   3  -4   2   11.98    1.99
   3   4   3   45.62    3.44
  -3   4  -3   43.45    2.94
   3   4   3   42.16    2.46
  -3   4  -3   47.70    4.64
  -3  -4  -3   46.49    3.10
  -3  -4  -3   40.58    2.34
   3  -4   3   41.31    2.74
   3  -4   3   35.61    2.92
   3  -4   3   47.35    3.12
  -3  -4  -3   43.51    3.69
  -3   4  -4   15.66    2.13
   3   4   4   19.14    1.73
   3   4   4   24.12    2.57
  -3   4  -4   13.93    3.24
   3  -4   4   19.93    1.92
  -3  -4  -4   20.72    2.19
   3  -4   4   17.83    2.12
  -3  -4  -4   20.28    3.48
   3   4   5   36.67    2.56
  -3   4  -5   37.59    4.33
  -3   4  -5   28.87    3.08
   3   4   5   39.54    3.33
   3  -4   5   38.06    3.05
  -3  -4  -5   38.67    3.13
   3  -4   5   36.09    2.72
  -3  -4  -5   37.67    4.05
  -3   4  -6   26.17    4.12
   3   4   6   19.32    2.09
  -3   4  -6   19.75    2.74
   3   4   6   19.28    2.81
  -3  -4  -6   19.06    3.69
   3  -4   6   19.30    2.33
  -3  -4  -6   23.45    2.69
  -3   4  -7    5.62    2.00
  -3   4  -7   -1.15    2.92
   3   4   7    6.37    1.52
   3   4   7    2.33    1.71
  -3  -4  -7    1.92    1.23
   3  -4   7    4.95    1.39
  -3  -4  -7    0.46    2.10
   3  -4   7    4.81    1.47
  -3   4  -8   27.74    3.97
   3   4   8   30.20    2.81
   3   4   8   19.13    3.27
  -3   4  -8   26.59    4.96
   3  -4   8   30.54    2.97
   3  -4   8   23.19    3.00
  -3  -4  -8   28.83    4.57
  -3  -4  -8   33.68    3.43
   3   4   9    6.46    2.76
  -3   4  -9   13.53    4.72
  -3   4  -9   13.09    3.41
   3  -4   9   12.99    2.61
  -3  -4  -9   11.82    3.78
  -3  -4  -9   11.76    2.74
  -3   5   9   27.19    3.43
   3   5  -9   23.40    4.44
   3  -5  -9   23.70    2.68
   3  -5  -9   11.79    4.62
  -3  -5   9   22.32    4.15
   3   5  -8   18.04    3.66
  -3   5   8   17.83    3.04
  -3   5   8   15.44    3.94
   3   5  -8   13.81    3.14
   3  -5  -8   16.24    4.35
  -3  -5   8   15.79    3.05
   3  -5  -8   14.92    2.10
   3   5  -7   17.24    3.85
   3   5  -7   24.07    3.18
  -3   5   7   14.07    2.85
  -3   5   7   20.02    3.87
   3  -5  -7   14.52    4.14
   3  -5  -7   21.10    2.01
  -3  -5   7   19.86    3.51
  -3   5   6   30.98    3.24
  -3   5   6   33.27    4.55
   3   5  -6   30.49    3.39
   3   5  -6   32.54    4.17
   3  -5  -6   25.00    4.87
  -3  -5   6   32.78    3.48
  -3   5   5    7.75    3.04
  -3   5   5   10.96    2.39
   3   5  -5   15.27    2.32
   3   5  -5   10.29    2.57
   3  -5  -5   10.51    3.20
  -3  -5   5   10.76    2.37
   3   5  -4   15.25    3.06
  -3   5   4   21.36    2.67
   3   5  -4   19.88    2.56
  -3   5   4   17.73    3.68
  -3  -5   4   19.69    2.68
   3  -5  -4   18.69    4.50
  -3   5   3   10.12    2.88
   3   5  -3   14.62    2.12
   3   5  -3   10.74    2.50
   3  -5  -3   10.02    2.87
  -3  -5   3   16.17    2.33
  -3   5   2   53.04    5.17
   3   5  -2   46.98    4.37
   3   5  -2   62.48    4.06
   3  -5  -2   50.19    4.95
   3  -5  -2   61.76    3.70
  -3  -5   2   56.79    4.11
   3   5  -1   30.51    3.35
  -3   5   1   24.44    3.74
  -3  -5   1   20.40    2.56
   3  -5  -1   28.11    2.32
   3  -5  -1   26.77    3.45
  -3   5   0   16.49    3.51
   3   5   0   19.41    2.80
  -3  -5   0   19.07    2.54
  -3  -5   0   16.11    2.23
   3  -5   0   22.25    1.99
   3  -5   0   18.85    2.59
  -3   5  -1   40.52    4.59
   3   5   1   39.87    3.76
   3  -5   1   39.13    3.43
  -3  -5  -1   40.37    3.42
  -3  -5  -1   42.41    3.55
   3  -5   1   40.59    2.77
   3   5   2   52.90    4.34
  -3   5  -2   59.15    5.63
  -3  -5  -2   50.10    4.25
  -3  -5  -2   63.46    4.01
   3  -5   2   57.19    4.03
   3  -5   2   54.13    3.30
  -3   5  -3   29.31    2.44
   3   5   3   27.79    3.34
   3   5   3   29.97    2.19
  -3   5  -3   35.17    4.59
  -3  -5  -3   25.68    2.60
   3  -5   3   31.06    2.84
  -3  -5  -3   31.98    3.49
   3  -5   3   31.20    2.44
   3   5   4   21.79    2.08
  -3   5  -4   22.16    2.39
  -3  -5  -4   21.17    2.35
   3  -5   4   19.42    2.62
  -3  -5  -4   17.36    3.20
   3  -5   4   23.47    2.19
  -3   5  -5   18.05    3.03
   3   5   5   15.09    2.00
   3   5   5   19.44    3.03
   3  -5   5   18.00    2.91
  -3  -5  -5   12.65    3.10
  -3  -5  -5   14.88    2.07
  -3   5  -6   43.74    4.04
  -3   5  -6   53.55    5.72
   3   5   6   42.62    3.62
   3  -5   6   51.24    4.09
   3  -5   6   52.03    3.57
  -3  -5  -6   50.30    5.19
  -3  -5  -6   47.54    4.31
  -3   5  -7   41.62    5.79
   3   5   7   27.03    2.80
   3   5   7   22.61    3.98
  -3   5  -7   29.52    3.70
   3  -5   7   30.09    3.29
   3  -5   7   30.60    2.91
  -3  -5  -7   32.27    3.34
  -3  -5  -7   22.23    4.05
   3   5   8    5.22    1.88
   3   5   8    4.26    2.88
  -3   5  -8    3.41    4.33
  -3   5  -8    7.49    2.47
  -3  -5  -8    8.26    3.25
   3  -5   8    9.28    2.48
  -3  -5  -8    6.71    1.91
   3  -5   8    5.96    1.96
   3   6  -7   13.10    3.25
  -3   6   7   11.96    3.99
  -3   6   7   15.06    4.96
   3   6  -7    5.23    3.49
  -3  -6   7   12.81    3.16
   3  -6  -7   12.35    3.94
   3   6  -6    0.87    2.62
   3   6  -6   -2.36    1.44
  -3   6   6    4.44    1.99
  -3   6   6    2.60    2.87
  -3  -6   6    1.29    1.61
   3  -6  -6   -1.04    1.96
   3   6  -5    7.61    2.62
  -3   6   5    3.82    2.07
  -3   6   5   13.78    4.01
   3   6  -5   13.31    2.93
  -3  -6   5    7.78    2.12
   3  -6  -5    2.78    2.45
  -3   6   4   18.61    3.91
   3   6  -4   21.80    2.85
   3   6  -4   19.59    3.90
  -3  -6   4   20.36    2.85
   3  -6  -4   12.09    3.42
   3   6  -3    6.12    1.86
   3   6  -3    3.87    2.55
  -3   6   3    7.01    2.63
  -3  -6   3    6.64    2.10
   3  -6  -3    3.38    1.44
   3  -6  -3    1.25    2.15
  -3   6   2   33.19    4.82
   3   6  -2   40.94    3.47
   3   6  -2   29.37    4.00
   3  -6  -2   34.93    4.33
   3  -6  -2   37.66    3.06
  -3  -6   2   38.01    3.55
   3   6  -1   21.96    3.54
   3   6  -1   29.35    3.00
  -3   6   1   18.64    4.29
   3  -6  -1   24.52    2.43
  -3  -6   1   20.48    2.79
   3  -6  -1   25.50    3.34
  -3   6   0    3.98    2.85
   3   6   0    1.64    1.95
   3  -6   0    3.77    1.44
   3  -6   0   -0.43    1.21
  -3  -6   0    1.30    1.40
  -3   6  -1    0.94    2.17
   3   6   1    6.54    2.41
  -3  -6  -1    5.75    2.04
  -3  -6  -1    0.66    1.38
   3  -6   1    2.11    1.43
  -3   6  -2   11.88    3.61
   3   6   2    9.44    2.77
   3  -6   2   16.25    2.78
  -3  -6  -2   17.52    2.98
   3  -6   2   15.15    1.90
  -3  -6  -2   13.30    2.65
   3   6   3   16.43    3.55
  -3   6  -3   18.66    4.37
  -3  -6  -3   16.57    2.59
  -3  -6  -3   11.57    2.82
   3  -6   3   21.82    2.81
  -3   6  -4   47.57    5.95
   3   6   4   46.01    3.33
   3   6   4   42.63    4.89
  -3   6  -4   43.76    3.40
   3  -6   4   49.05    3.35
  -3  -6  -4   45.25    3.68
   3  -6   4   43.98    4.05
  -3  -6  -4   31.06    4.14
  -3   6  -5    4.17    1.86
   3   6   5    2.91    2.28
  -3   6  -5    3.36    3.07
   3   6   5    5.18    1.83
   3  -6   5    6.73    1.54
  -3  -6  -5    7.18    2.44
  -3  -6  -5    6.84    2.19
   3  -6   5    9.67    2.40
   3   6   6    2.89    3.03
  -3   6  -6    5.61    3.64
  -3   6  -6    7.66    2.59
   3   6   6    9.68    2.09
   3  -6   6    4.91    1.88
  -3  -6  -6    2.17    2.18
  -3  -6  -6    9.75    2.28
   3  -6   6    5.75    2.62
  -3   7   5   11.59    4.78
   3   7  -5    5.11    4.25
   3   7  -5   16.68    3.29
  -3  -7   5   16.41    3.34
   3  -7  -5    9.79    3.19
   3   7  -4   12.77    3.68
   3   7  -4   24.37    3.64
  -3   7   4   19.55    4.94
  -3  -7   4   15.69    3.41
   3  -7  -4   23.95    3.20
   3  -7  -4   15.66    4.09
   3   7  -3    2.54    3.01
  -3   7   3    9.45    3.81
   3  -7  -3    7.82    2.10
   3  -7  -3    5.82    4.05
  -3   7   2   15.09    4.37
   3   7  -2   13.95    3.23
   3   7  -2   19.42    3.06
  -3  -7   2    8.00    2.43
   3  -7  -2   11.83    2.38
   3  -7  -2   10.10    2.72
   3   7  -1    4.63    2.75
   3   7  -1    6.51    2.32
  -3   7   1   11.55    3.99
   3  -7  -1    4.51    1.85
  -3  -7   1    3.71    1.77
   3  -7  -1    4.53    2.20
  -3   7   0   46.21    6.21
   3   7   0   42.65    5.00
   3   7   0   49.98    4.11
  -3  -7   0   38.32    4.01
   3  -7   0   39.89    4.28
   3  -7   0   48.06    3.49
   3   7   1    6.80    2.77
  -3   7  -1    3.01    3.46
  -3  -7  -1    8.16    2.17
   3  -7   1   10.20    1.91
   3  -7   1    9.14    2.15
  -3   7  -2    8.49    5.67
   3   7   2   17.07    5.80
  -3  -7  -2   11.36    2.61
   3  -7   2    9.10    1.94
  -3  -7  -2    7.02    2.36
   3  -7   2    3.12    1.87
  -3   7  -3    3.62    5.21
   3   7   3    1.78    3.42
  -3  -7  -3    7.63    2.33
   3  -7   3    4.01    1.93
   3  -7   3    7.36    2.20
  -3   7  -4    3.41    3.48
   3   7   4    2.42    2.93
  -3  -7  -4    2.11    2.14
   3  -7   4    3.03    1.82
  -3  -7  -4    1.61    1.98
   3  -7   4    0.01    1.55
  -4   0  11   -0.43    1.16
   4   0 -11   -0.91    2.15
   4   0 -11    2.37    1.43
  -4   0  10   25.98    2.72
   4   0 -10   30.69    5.56
   4   0 -10   27.24    3.44
   4   0  -9    2.17    1.42
   4   0  -9   -0.11    1.62
   4   0  -8   55.55    5.64
  -4   0   8   63.45    3.71
   4   0  -8   57.61    4.42
  -4   0   7    0.10    0.67
   4   0  -7    0.74    0.89
  -4   0   6  214.91    8.35
  -4   0   6  209.52    9.41
   4   0  -6  203.93    9.13
   4   0  -5    0.26    0.33
  -4   0   5   -0.20    0.47
  -4   0   5    0.23    0.64
   4   0  -4  104.70    5.87
   4   0  -4  111.09    5.30
   4   0  -4  109.56    4.49
  -4   0   4  115.74    4.77
  -4   0   4  106.42    5.35
   4   0  -4  112.14    5.19
   4   0  -3    0.93    0.44
  -4   0   3    0.47    0.58
   4   0  -3    0.20    0.50
   4   0  -3   -0.53    0.53
   4   0  -3    0.46    0.56
   4   0  -3    0.49    0.70
   4   0  -3   -0.11    0.89
  -4   0   3    0.11    0.49
   4   0  -2  118.20    5.38
   4   0  -2  126.73    6.23
  -4   0   2  140.93    5.49
  -4   0   2  131.39    5.55
   4   0  -2  129.73    5.63
   4   0  -2  125.04    5.10
  -4   0   2  149.41    6.34
   4   0  -1    1.03    0.64
   4   0  -1    1.22    0.54
   4   0  -1    0.24    0.41
   4   0  -1    1.86    0.58
  -4   0   1    0.70    0.64
   4   0  -1    0.97    0.95
  -4   0   1    0.20    0.44
   4   0   0  580.77   20.58
  -4   0   0  601.97   20.59
   4   0   0  599.82   21.93
   4   0   1    0.07    0.47
  -4   0  -1   -0.02    0.45
   4   0   1   -0.71    0.99
  -4   0  -1   -0.07    0.30
   4   0   1    0.47    0.44
   4   0   2  385.15   16.38
  -4   0  -2  386.57   14.08
   4   0   2  420.24   14.07
  -4   0  -3   -0.02    0.37
   4   0   3   -0.56    0.95
   4   0   3    0.38    0.54
   4   0   3    0.26    0.48
  -4   0  -3    0.07    0.53
   4   0   3    0.17    0.56
   4   0   4   14.36    2.42
  -4   0  -4   15.42    2.06
   4   0   4   15.17    1.70
   4   0   4   12.89    1.38
   4   0   5   -0.68    1.25
   4   0   5    0.05    0.70
  -4   0  -5    0.12    0.83
   4   0   5    0.39    0.62
   4   0   6  214.51    9.20
  -4   0  -6  194.48    9.88
   4   0   6  199.42    8.50
   4   0   7   -0.52    0.67
   4   0   8   15.49    2.02
  -4   0  -8   16.93    3.72
   4   0   9    0.15    0.86
  -4   0  -9    0.02    1.35
   4   0  10   -0.27    1.09
  -4   0 -10    1.68    1.81
  -4   1  11   27.75    3.37
   4   1 -11   27.55    6.10
  -4  -1  11   25.39    3.07
   4  -1 -11   32.58    7.86
   4  -1 -11   28.60    3.81
  -4   1  10   29.19    2.88
   4   1 -10   30.72    3.66
   4  -1 -10   28.91    3.59
   4  -1 -10   28.46    5.51
  -4  -1  10   28.89    2.74
   4   1  -9   61.30    4.98
  -4   1   9   67.02    4.26
  -4  -1   9   73.18    4.06
   4  -1  -9   62.14    6.28
  -4  -1   9   61.54    4.96
   4   1  -8    9.87    2.25
  -4   1   8    9.17    1.71
   4  -1  -8    7.18    2.89
  -4  -1   8    7.10    2.12
   4  -1  -8    8.88    2.02
  -4  -1   8    7.35    1.55
   4   1  -7   16.11    2.25
  -4   1   7   14.92    1.79
   4  -1  -7   15.45    3.49
  -4  -1   7   12.94    2.47
  -4  -1   7   18.36    1.71
   4  -1  -7   16.40    2.16
   4   1  -6    2.07    1.13
   4   1  -6    2.05    0.64
  -4   1   6    1.98    0.90
  -4  -1   6    1.96    1.26
  -4  -1   6    2.72    0.76
   4  -1  -6    3.41    1.09
   4  -1  -6    3.50    1.72
  -4   1   5  109.43    5.72
   4   1  -5  127.29    6.07
   4   1  -5  114.14    4.82
  -4   1   5  126.38    5.51
   4  -1  -5  122.98    7.26
  -4  -1   5  121.65    6.16
   4  -1  -5  120.45    5.68
  -4  -1   5  129.88    5.06
  -4   1   4   96.61    4.61
   4   1  -4  104.08    5.11
   4   1  -4  100.75    4.23
   4   1  -4  102.00    5.00
   4   1  -4   90.60    5.51
   4   1  -4   94.43    3.90
  -4   1   4   95.52    5.01
   4  -1  -4   94.68    5.93
   4  -1  -4  100.68    4.60
   4  -1  -4   95.96    4.77
   4  -1  -4   97.85    4.98
  -4  -1   4  108.44    4.20
  -4  -1   4  101.33    5.11
   4  -1  -4   94.81    4.25
  -4   1   3   43.44    3.20
  -4   1   3   43.10    2.65
   4   1  -3   39.96    2.35
   4   1  -3   44.49    3.09
   4   1  -3   40.58    1.87
   4   1  -3   41.65    2.99
   4  -1  -3   38.39    2.80
   4  -1  -3   43.21    2.98
   4  -1  -3   39.06    2.64
   4  -1  -3   39.76    2.39
  -4  -1   3   41.95    2.75
   4  -1  -3   38.05    3.31
   4   1  -2  290.51   10.85
  -4   1   2  262.68   11.30
   4   1  -2  279.81   10.39
  -4   1   2  262.42   10.52
   4   1  -2  276.51   10.41
  -4  -1   2  293.30   11.51
   4  -1  -2  277.24   11.36
   4  -1  -2  279.56   11.20
  -4  -1   2  272.69   10.51
   4  -1  -2  280.35   10.48
  -4  -1   2  286.85   10.58
   4  -1  -2  274.63   10.29
   4  -1  -2  278.74   10.14
   4   1  -1  180.47    7.11
   4   1  -1  185.02    7.49
  -4   1   1  214.12    7.37
   4   1  -1  174.39    7.40
   4  -1  -1  191.29    7.19
   4  -1  -1  186.78    7.15
   4  -1  -1  184.11    7.49
   4  -1  -1  186.81    7.87
  -4  -1   1  183.36    7.59
  -4  -1   1  181.70    7.20
   4  -1  -1  187.68    7.00
  -4   1   0  171.95    6.92
   4   1   0  175.06    7.34
   4   1   0  185.30    6.77
   4   1   0  180.71    6.44
  -4   1   0  181.86    6.88
   4   1   0  177.09    7.24
  -4  -1   0  183.39    6.47
   4  -1   0  190.37    6.95
  -4  -1   0  177.96    6.75
  -4  -1   0  176.00    7.26
   4  -1   0  182.86    7.00
   4   1   1  212.31    7.59
  -4   1  -1  201.81    8.16
   4   1   1  205.53    8.42
  -4   1  -1  201.90    8.03
  -4   1  -1  226.33    9.74
   4  -1   1  207.63    7.90
   4  -1   1  205.70    8.23
  -4  -1  -1  196.27    8.22
   4  -1   1  235.86   10.04
   4   1   2   23.56    2.20
  -4   1  -2   25.62    1.76
   4   1   2   21.68    2.64
   4   1   2   23.76    1.57
   4   1   2   26.17    2.07
  -4   1  -2   23.89    1.99
  -4   1  -2   26.68    2.94
   4  -1   2   32.75    2.88
   4  -1   2   24.00    1.73
   4  -1   2   23.17    2.00
  -4  -1  -2   24.69    1.55
  -4  -1  -2   26.02    2.09
   4   1   3   71.56    4.88
  -4   1  -3   72.18    4.96
   4   1   3   72.56    3.97
  -4   1  -3   79.49    4.35
   4   1   3   76.20    3.51
   4  -1   3   78.06    3.85
   4  -1   3   65.85    4.54
   4  -1   3   75.32    4.21
  -4  -1  -3   76.33    3.48
  -4  -1  -3   79.11    4.35
  -4   1  -4   55.03    3.83
   4   1   4   49.24    4.18
  -4   1  -4   47.64    4.17
   4   1   4   60.00    3.05
   4   1   4   53.83    3.28
   4  -1   4   48.74    4.24
   4  -1   4   54.22    3.09
  -4  -1  -4   60.52    3.91
   4   1   5   68.06    3.58
  -4   1  -5   61.85    4.44
   4  -1   5   66.47    3.69
  -4  -1  -5   66.37    4.52
   4   1   6   45.07    2.90
   4   1   6   43.37    2.93
  -4   1  -6   43.43    3.85
   4  -1   6   37.55    2.82
  -4  -1  -6   38.90    3.71
   4   1   7   87.44    4.52
  -4  -1  -7   78.01    5.78
   4  -1   7   90.52    4.85
   4  -1   7   77.30    4.60
  -4   1  -8   10.22    2.66
   4   1   8    8.80    1.76
   4  -1   8    9.88    1.94
  -4  -1  -8   13.22    3.28
   4  -1   8   10.59    1.83
   4   1   9   10.58    2.19
   4  -1   9   11.20    2.14
  -4  -1  -9    8.42    2.78
   4   1  10   26.06    2.89
  -4   1 -10   17.99    4.25
   4  -1  10   29.33    3.06
  -4  -1 -10   14.51    3.61
   4   2 -11   10.34    2.78
  -4   2  11    4.35    1.92
  -4  -2  11    4.59    2.38
   4  -2 -11   11.59    3.90
   4  -2 -11    6.36    2.32
  -4  -2  11    6.52    1.88
   4   2 -10   20.14    3.94
  -4   2  10   26.01    2.97
  -4  -2  10   24.54    3.32
  -4  -2  10   23.10    2.54
   4  -2 -10   15.99    4.52
   4  -2 -10   27.30    3.42
  -4   2   9    6.39    1.93
   4   2  -9    6.06    2.08
  -4  -2   9    5.56    2.00
  -4  -2   9    5.94    1.52
   4  -2  -9    8.58    2.33
   4  -2  -9    6.28    2.73
  -4   2   8   24.69    2.58
   4   2  -8   27.18    3.12
  -4  -2   8   30.72    3.30
  -4  -2   8   26.45    2.21
   4  -2  -8   24.88    4.96
   4  -2  -8   24.66    2.79
  -4   2   7   47.21    3.33
   4   2  -7   45.50    3.85
   4  -2  -7   48.68    3.57
  -4  -2   7   47.85    2.72
  -4  -2   7   45.05    3.87
   4  -2  -7   39.64    4.62
   4   2  -6   26.56    2.66
  -4   2   6   29.16    2.43
   4   2  -6   24.26    1.63
   4  -2  -6   22.72    2.66
  -4  -2   6   24.94    2.69
  -4  -2   6   24.98    1.74
   4  -2  -6   25.88    3.62
  -4   2   5   35.07    2.62
   4   2  -5   36.18    2.93
  -4   2   5   31.53    2.92
   4   2  -5   34.22    2.20
  -4   2   5   33.50    3.40
   4  -2  -5   37.54    2.52
  -4  -2   5   35.58    2.94
  -4  -2   5   31.82    2.21
   4  -2  -5   32.19    2.46
   4  -2  -5   34.71    3.80
  -4   2   4   51.26    3.20
   4   2  -4   51.07    2.80
  -4   2   4   50.46    3.68
   4   2  -4   52.72    3.53
   4  -2  -4   49.18    2.75
   4  -2  -4   52.63    4.46
   4  -2  -4   50.62    3.32
  -4  -2   4   47.68    3.36
   4   2  -3  116.06    4.97
  -4   2   3  102.96    6.09
   4   2  -3  108.39    5.20
  -4   2   3  106.46    5.86
   4   2  -3  110.30    6.48
   4   2  -3  104.04    6.18
   4  -2  -3  112.72    6.53
   4  -2  -3  112.18    4.74
  -4  -2   3  106.53    5.36
   4  -2  -3  113.86    6.02
   4  -2  -3  115.59    4.53
  -4  -2   3  103.14    5.20
   4   2  -2  110.13    5.14
   4   2  -2  118.81    5.14
  -4   2   2  114.42    6.14
  -4   2   2  118.77    5.49
  -4   2   2  117.37    6.45
  -4  -2   2  111.05    6.11
  -4  -2   2   97.24    5.66
  -4  -2   2  114.52    5.28
   4  -2  -2  107.46    5.03
   4  -2  -2  111.70    4.32
   4  -2  -2  114.08    6.26
   4  -2  -2  114.75    4.45
   4   2  -1   66.80    3.44
  -4   2   1   58.59    4.28
   4   2  -1   64.05    3.46
   4   2  -1   58.80    3.38
  -4   2   1   64.26    3.96
  -4   2   1   64.78    2.96
   4  -2  -1   65.66    2.80
   4  -2  -1   64.33    3.30
   4  -2  -1   63.19    4.10
  -4  -2   1   64.22    3.88
   4  -2  -1   68.17    3.63
  -4  -2   1   59.39    3.43
  -4  -2   1   65.61    3.43
   4  -2  -1   63.92    4.11
   4   2   0   20.25    1.79
   4   2   0   23.63    1.98
  -4   2   0   22.77    2.80
  -4   2   0   22.09    1.41
   4   2   0   27.05    2.06
   4  -2   0   24.67    1.59
  -4  -2   0   21.91    1.76
  -4  -2   0   24.47    2.05
   4  -2   0   27.24    1.82
   4  -2   0   22.56    2.44
  -4  -2   0   23.19    1.97
   4  -2   0   21.09    2.19
   4   2   1   57.93    3.58
   4   2   1   59.90    3.44
   4   2   1   58.51    3.41
  -4   2  -1   58.15    2.91
  -4   2  -1   59.01    4.46
  -4   2  -1   55.79    3.04
   4  -2   1   56.53    3.04
   4  -2   1   57.13    3.01
  -4  -2  -1   59.64    3.47
  -4  -2  -1   59.62    3.02
  -4  -2  -1   59.13    3.32
   4  -2   1   53.19    3.89
   4  -2   1   61.86    3.09
  -4   2  -2   48.37    4.79
   4   2   2   65.27    2.89
   4   2   2   66.83    3.97
   4   2   2   68.81    3.98
  -4   2  -2   63.55    3.49
   4  -2   2   69.45    3.56
  -4  -2  -2   62.53    3.32
  -4  -2  -2   65.72    4.02
   4  -2   2   62.28    4.70
   4  -2   2   62.20    3.43
  -4   2  -3   67.75    5.09
   4   2   3   63.27    3.01
  -4   2  -3   57.61    3.67
   4   2   3   59.61    3.77
   4   2   3   62.84    3.64
   4  -2   3   58.84    3.25
   4  -2   3   60.29    3.58
  -4  -2  -3   62.31    3.46
  -4  -2  -3   59.18    3.69
  -4  -2  -3   59.34    2.93
   4   2   4   69.88    3.99
   4   2   4   67.94    4.26
  -4   2  -4   70.17    5.32
  -4   2  -4   73.75    4.46
   4   2   4   73.07    3.59
   4  -2   4   71.02    3.78
  -4  -2  -4   70.68    4.38
  -4   2  -5   14.01    3.02
  -4   2  -5   13.68    2.70
   4   2   5   11.54    1.36
   4   2   5   11.61    1.58
  -4  -2  -5    9.53    2.12
   4  -2   5   12.11    1.57
   4   2   6   37.01    2.81
  -4   2  -6   37.44    4.19
   4   2   6   34.52    2.60
  -4   2  -6   34.28    3.47
   4  -2   6   40.10    2.86
  -4  -2  -6   39.57    3.62
  -4   2  -7   75.81    5.90
   4   2   7   71.39    4.24
  -4   2  -7   62.86    5.52
   4   2   7   66.74    4.06
   4  -2   7   71.57    4.27
  -4  -2  -7   71.69    5.27
  -4  -2  -7   70.91    5.18
   4   2   8   18.84    2.23
   4   2   8   20.57    2.26
  -4   2  -8   22.78    4.20
   4  -2   8   19.54    2.29
  -4  -2  -8   26.41    4.58
   4   2   9   13.61    2.40
  -4   2  -9   12.41    3.43
   4  -2   9   12.01    2.28
  -4  -2  -9   10.29    2.82
  -4   2 -10    2.96    1.95
   4   2  10    4.81    1.59
   4  -2  10    1.90    1.70
  -4  -2 -10    7.50    2.79
   4  -3 -11    6.24    2.26
  -4  -3  10   47.72    4.81
   4  -3 -10   44.83    4.11
  -4  -3  10   45.24    3.47
   4  -3 -10   46.19    9.26
  -4   3   9    3.49    1.53
   4   3  -9    1.09    1.26
  -4  -3   9    2.31    1.86
  -4  -3   9    1.88    1.22
   4  -3  -9    0.65    2.15
   4  -3  -9    0.88    1.35
   4   3  -8    0.73    1.13
  -4   3   8    1.63    1.00
   4  -3  -8    2.20    2.05
  -4  -3   8    1.99    1.37
  -4  -3   8    2.20    0.88
   4  -3  -8    3.00    1.31
  -4   3   7   49.26    4.17
   4  -3  -7   47.95    5.98
   4  -3  -7   48.65    3.53
   4   3  -6   30.84    3.06
  -4   3   6   33.46    3.43
  -4   3   6   27.05    2.54
  -4   3   6   28.90    2.67
   4   3  -6   34.60    2.86
   4  -3  -6   33.51    2.62
   4  -3  -6   31.23    2.51
  -4  -3   6   30.62    3.08
   4  -3  -6   29.83    4.08
  -4   3   5    6.65    2.25
  -4   3   5    7.42    1.71
   4   3  -5    6.87    1.64
   4   3  -5    5.81    1.59
   4  -3  -5    8.64    1.26
   4  -3  -5    5.43    2.27
  -4  -3   5    6.66    1.65
   4  -3  -5    9.78    2.09
  -4   3   4    7.37    1.77
   4   3  -4    4.66    1.51
  -4  -3   4    3.83    1.27
   4  -3  -4    4.72    2.06
   4   3  -3  104.32    5.48
  -4   3   3   83.37    6.38
  -4   3   3   99.22    5.31
   4   3  -3  103.95    5.60
  -4  -3   3  106.10    5.39
   4  -3  -3   91.50    6.37
   4   3  -2  103.73    5.00
  -4   3   2  101.94    6.21
  -4  -3   2  100.82    5.17
  -4  -3   2   89.30    5.79
  -4   3   1   14.97    2.20
   4   3  -1   14.91    1.76
  -4   3   1   16.49    3.25
   4  -3  -1   17.19    2.46
  -4  -3   1   10.10    2.55
   4  -3  -1   13.81    1.51
  -4   3   0   13.28    2.85
   4   3   0   12.27    1.63
  -4   3   0   14.10    2.09
   4   3   0   10.28    2.02
   4  -3   0   14.15    1.49
   4  -3   0   11.89    2.06
  -4  -3   0   14.27    1.66
   4   3   1    7.98    1.99
  -4   3  -1    9.49    2.47
   4   3   1   11.40    1.58
  -4   3  -1   10.59    1.07
  -4  -3  -1    9.68    1.66
   4  -3   1   11.69    1.55
   4  -3   1   11.06    1.03
   4  -3   1    9.98    1.28
  -4  -3  -1   11.83    1.59
   4   3   2  111.85    6.49
  -4   3  -2  115.37    7.09
  -4   3  -2  119.53    5.33
   4   3   2  121.11    5.84
  -4   3  -2  116.57    6.29
   4   3   2  116.29    4.67
   4  -3   2  118.19    5.30
  -4  -3  -2  123.06    5.78
   4  -3   2  121.93    5.17
  -4  -3  -2  117.35    5.68
   4  -3   2  112.62    5.28
   4   3   3   50.90    3.32
   4   3   3   40.93    3.55
  -4   3  -3   47.41    3.59
  -4   3  -3   43.90    4.39
   4   3   3   44.41    2.46
  -4   3  -3   46.32    3.16
   4  -3   3   45.30    2.86
   4  -3   3   49.65    2.83
  -4  -3  -3   48.49    3.28
   4  -3   3   42.07    2.79
  -4  -3  -3   42.80    3.21
   4   3   4   12.67    1.37
  -4   3  -4   12.70    3.06
  -4   3  -4   13.53    2.42
   4   3   4   13.66    1.85
   4  -3   4   10.15    1.48
   4  -3   4    9.51    1.44
  -4  -3  -4   15.36    1.98
  -4   3  -5   79.03    6.33
  -4   3  -5   79.44    5.15
   4   3   5   86.77    4.29
   4   3   5   87.31    4.82
  -4  -3  -5   80.97    5.07
  -4  -3  -5   93.18    5.56
   4  -3   5   78.72    4.44
  -4   3  -6   15.38    2.96
  -4   3  -6   14.47    3.38
   4   3   6   17.35    2.16
   4   3   6   16.87    1.87
  -4  -3  -6   13.16    2.78
  -4  -3  -6   14.58    2.90
   4  -3   6   14.36    2.14
   4   3   7   16.68    2.34
   4   3   7   13.78    1.99
  -4   3  -7   16.78    3.40
  -4   3  -7   12.99    3.65
   4  -3   7   14.73    1.96
  -4  -3  -7   19.14    3.58
  -4  -3  -7   16.81    3.34
  -4   3  -8   18.83    4.43
  -4   3  -8   17.42    3.58
   4   3   8   12.02    2.25
   4   3   8   15.33    2.16
  -4  -3  -8   13.53    2.91
  -4  -3  -8   14.57    3.45
   4  -3   8   12.59    2.28
   4   3   9    2.80    1.80
  -4   3  -9    5.55    3.42
  -4   3  -9    1.84    1.96
   4   3   9    1.10    1.41
   4  -3   9    9.56    2.63
  -4  -3  -9    0.13    2.72
   4   4 -10   -1.88    1.42
  -4   4  10    1.93    1.37
   4  -4 -10   -0.63    1.25
  -4  -4  10    1.71    1.85
   4  -4 -10    1.19    3.01
   4   4  -9   28.51    3.85
  -4   4   9   26.64    3.70
   4  -4  -9   34.46    3.29
   4  -4  -9   29.16    6.13
  -4  -4   9   40.30    4.18
   4   4  -8   24.21    3.33
  -4   4   8   20.24    2.75
   4  -4  -8   23.18    2.44
   4  -4  -8   26.53    5.37
  -4  -4   8   24.83    3.24
   4   4  -7    4.42    2.12
  -4   4   7    3.79    2.37
   4   4  -7    1.36    1.29
  -4   4   7    1.00    1.04
   4  -4  -7    1.68    1.75
  -4  -4   7    4.81    1.79
  -4   4   6   27.87    2.86
  -4   4   6   22.18    3.89
   4   4  -6   25.80    3.05
   4   4  -6   18.80    2.89
   4  -4  -6   19.64    4.30
   4  -4  -6   22.24    1.91
  -4  -4   6   22.51    2.82
   4   4  -5   66.85    4.52
   4   4  -5   60.46    4.34
  -4   4   5   59.58    4.27
  -4   4   5   71.56    5.42
   4  -4  -5   59.21    5.82
  -4  -4   5   58.52    4.47
  -4   4   4   26.08    3.68
   4   4  -4   21.28    2.64
   4   4  -4   22.21    2.52
  -4   4   4   20.68    2.54
  -4  -4   4   19.26    2.50
   4  -4  -4   16.97    3.77
  -4   4   3  135.71    8.15
   4   4  -3  148.78    7.30
   4   4  -3  146.49    7.15
  -4   4   3  132.91    7.04
  -4  -4   3  150.42    7.32
   4  -4  -3  138.63    8.71
  -4   4   2    1.73    1.97
   4   4  -2    1.25    1.00
   4  -4  -2    0.17    0.66
   4  -4  -2    0.55    1.28
  -4  -4   2    1.32    0.94
  -4   4   1   68.48    5.54
   4   4  -1   68.15    4.30
  -4  -4   1   73.56    4.33
  -4  -4   1   69.02    4.85
   4  -4  -1   68.87    5.13
   4  -4  -1   71.25    3.90
  -4   4   0   58.56    5.09
   4   4   0   50.35    3.63
   4  -4   0   48.35    3.83
  -4  -4   0   47.31    3.66
   4  -4   0   50.78    3.11
  -4  -4   0   50.44    3.50
   4   4   1   18.35    2.27
  -4   4  -1   14.94    3.41
  -4  -4  -1   13.19    1.93
  -4  -4  -1   13.35    1.91
   4  -4   1   15.62    1.67
   4  -4   1   16.03    2.18
   4   4   2   60.63    4.16
  -4   4  -2   64.22    3.31
  -4   4  -2   53.77    5.12
  -4  -4  -2   61.02    4.04
   4  -4   2   62.81    3.08
   4  -4   2   65.04    3.87
   4  -4   2   57.35    3.44
  -4  -4  -2   60.75    3.91
  -4   4  -3   85.37    4.53
  -4   4  -3   75.10    6.27
   4   4   3   87.66    3.89
   4   4   3   83.81    5.10
   4  -4   3   74.87    4.02
  -4  -4  -3   83.86    3.80
   4  -4   3   81.83    4.37
   4  -4   3   84.05    4.50
  -4  -4  -3   88.99    5.22
  -4  -4  -3   83.43    4.79
   4   4   4   14.17    1.53
   4   4   4   16.03    2.37
  -4   4  -4   13.70    3.47
  -4   4  -4   16.64    2.13
  -4  -4  -4   14.56    2.62
  -4  -4  -4   17.36    2.15
   4  -4   4   17.55    1.95
   4  -4   4   17.55    1.88
   4   4   5    5.88    1.76
   4   4   5    5.06    1.30
  -4   4  -5    9.65    3.29
  -4   4  -5    7.75    2.02
  -4  -4  -5    8.96    2.33
  -4  -4  -5    6.85    2.00
   4  -4   5    8.61    1.75
   4   4   6    2.93    1.01
  -4   4  -6    2.18    2.61
  -4   4  -6    3.00    1.67
   4   4   6    0.18    1.37
  -4  -4  -6    5.97    2.20
   4  -4   6    2.62    1.21
  -4  -4  -6    3.03    1.49
   4  -4   6   -0.45    1.00
   4   4   7    7.12    2.80
   4   4   7   15.98    2.04
  -4   4  -7   12.64    2.86
  -4   4  -7   29.39    8.09
  -4  -4  -7   11.75    2.60
   4  -4   7   11.77    2.13
  -4  -4  -7   11.19    2.94
   4  -4   7    9.39    1.97
   4   4   8   17.57    3.26
  -4   4  -8   23.09    5.19
   4   4   8   19.29    2.46
  -4   4  -8   17.57    3.80
  -4  -4  -8   22.20    2.82
   4  -4   8   20.58    2.83
   4  -4   8   19.37    2.66
  -4  -4  -8    8.51    3.35
  -4   5   9    5.61    2.36
   4   5  -9    9.02    2.85
  -4  -5   9    6.17    2.47
   4  -5  -9    5.64    3.94
   4   5  -8    3.23    2.08
   4   5  -8    5.70    2.86
  -4   5   8    0.17    3.29
   4  -5  -8    0.62    1.02
   4   5  -7    9.97    3.36
  -4   5   7   16.78    3.19
  -4   5   7   22.64    4.56
   4   5  -7   21.07    3.11
  -4  -5   7   18.15    3.42
   4  -5  -7   11.56    3.83
   4   5  -6   35.82    3.65
   4   5  -6   26.89    4.00
  -4   5   6   42.17    4.08
  -4   5   6   39.99    4.97
  -4  -5   6   35.91    3.68
   4  -5  -6   38.62    5.25
  -4   5   5   13.95    2.62
  -4   5   5   16.24    3.71
   4   5  -5   16.35    3.31
  -4  -5   5   13.31    2.65
   4  -5  -5   12.32    3.62
  -4   5   4   53.51    5.49
  -4   5   4   63.46    5.98
   4   5  -4   62.16    4.42
   4   5  -4   52.34    4.62
   4  -5  -4   66.33    6.21
  -4  -5   4   58.29    4.48
   4   5  -3   16.73    2.80
   4   5  -3   16.95    2.55
  -4   5   3   17.65    3.87
   4  -5  -3   13.49    3.32
  -4   5   2   10.38    3.33
   4   5  -2    8.32    2.14
   4   5  -2   12.33    2.59
   4  -5  -2    9.06    2.74
   4  -5  -2    8.48    1.70
  -4  -5   2   12.22    2.32
   4   5  -1    7.80    2.05
  -4   5   1   10.05    3.30
   4  -5  -1   10.38    1.82
  -4  -5   1   12.83    2.32
   4  -5  -1   11.13    2.61
   4   5   0   33.84    3.45
  -4   5   0   26.87    4.16
  -4  -5   0   29.84    3.34
   4  -5   0   34.90    2.69
   4  -5   0   33.51    3.40
  -4  -5   0   29.05    2.97
   4   5   1   17.49    4.15
  -4   5  -1   15.91    4.42
   4  -5   1   16.05    2.70
  -4  -5  -1   15.26    2.64
   4  -5   1   20.01    2.02
  -4  -5  -1   18.42    2.49
   4   5   2   40.39    4.62
  -4   5  -2   73.65    8.45
  -4  -5  -2   51.82    3.82
  -4  -5  -2   52.55    4.04
   4  -5   2   48.91    3.26
  -4   5  -3    8.60    3.32
  -4   5  -3    7.83    1.52
   4   5   3    8.11    2.20
  -4  -5  -3    9.45    2.01
   4  -5   3    8.80    1.64
   4  -5   3   10.26    2.02
   4  -5   3    7.26    1.74
  -4  -5  -3    7.59    2.04
  -4   5  -4   14.73    2.15
   4   5   4   11.04    2.50
  -4   5  -4   10.97    3.19
   4   5   4   11.37    1.65
  -4  -5  -4   13.82    2.62
  -4  -5  -4   10.91    2.45
   4  -5   4   18.93    2.37
   4  -5   4    9.17    1.86
  -4   5  -5   10.91    2.31
   4   5   5    8.52    2.48
  -4   5  -5   10.91    3.48
  -4  -5  -5    9.62    2.10
  -4  -5  -5    5.44    1.97
   4  -5   5    6.86    1.65
   4  -5   5   15.92    2.66
  -4   5  -6   32.24    3.69
   4   5   6   32.31    2.86
  -4   5  -6   33.77    6.31
   4   5   6   27.65    3.78
  -4  -5  -6   34.77    4.13
   4  -5   6   41.38    3.44
  -4  -5  -6   32.04    3.35
   4  -5   6   33.93    2.99
   4   5   7    9.66    2.87
  -4   5  -7   11.35    4.51
  -4   5  -7   14.17    3.14
   4   5   7   17.23    2.37
  -4  -5  -7   12.46    3.21
  -4  -5  -7   11.50    2.54
   4  -5   7   11.40    2.46
   4   6  -7   15.29    3.56
   4   6  -7    5.81    3.09
  -4   6   7   10.00    4.53
  -4   6   7    3.91    2.22
  -4  -6   7    8.62    2.82
   4  -6  -7   13.38    4.29
  -4   6   6   13.95    3.06
  -4   6   6    9.36    3.86
   4   6  -6   15.49    3.18
   4   6  -5   10.77    2.54
  -4   6   5    8.81    2.59
   4   6  -5    3.94    2.43
  -4   6   5   11.54    3.80
  -4  -6   5    6.63    2.29
  -4   6   4   29.61    4.87
   4   6  -4   29.50    4.05
   4   6  -4   19.99    2.98
  -4  -6   4   22.00    3.03
   4  -6  -4   12.60    3.69
   4   6  -3    9.05    2.30
   4   6  -3    5.88    2.26
  -4   6   3    8.88    3.03
   4  -6  -3    7.89    1.86
   4  -6  -3    5.35    2.73
  -4  -6   3    4.81    1.71
   4   6  -2   20.52    3.07
  -4   6   2   24.75    4.69
   4   6  -2   15.38    3.30
   4  -6  -2   20.94    2.44
   4  -6  -2   13.17    3.22
  -4  -6   2   14.67    2.86
   4   6  -1    6.05    2.38
  -4   6   1    2.34    2.74
   4   6  -1    4.07    1.97
   4  -6  -1    4.58    1.50
  -4  -6   1    1.86    1.47
   4  -6  -1    4.92    2.04
   4   6   0   -0.16    1.55
  -4   6   0    1.25    2.27
   4  -6   0    0.56    1.45
   4  -6   0    1.64    1.26
  -4  -6   0   -1.54    1.03
  -4   6  -1   12.58    4.11
   4   6   1   17.79    3.42
   4  -6   1   20.11    2.99
   4  -6   1   18.69    2.15
  -4  -6  -1   18.13    3.12
  -4  -6  -1   22.89    3.12
   4   6   2   29.67    4.07
  -4   6  -2   29.35    4.97
  -4  -6  -2   31.56    3.54
   4  -6   2   34.99    3.43
   4  -6   2   39.96    2.93
  -4  -6  -2   34.22    3.70
   4   6   3   10.21    3.08
  -4   6  -3   13.78    4.20
   4  -6   3   19.91    2.78
  -4  -6  -3   13.34    2.82
  -4  -6  -3   18.19    2.71
   4   6   4   41.99    3.18
  -4   6  -4   36.30    3.13
  -4   6  -4   46.56    6.02
   4   6   4   40.79    4.64
  -4  -6  -4   35.34    4.13
  -4  -6  -4   35.97    3.65
   4  -6   4   48.56    4.05
   4  -6   4   45.30    3.43
  -4   6  -5    6.65    2.07
  -4   6  -5   10.16    3.57
   4   6   5   10.57    2.11
   4   6   5    9.49    3.04
   4  -6   5    9.29    2.09
   4  -6   5    5.41    2.02
  -4  -6  -5    9.50    2.24
  -4  -6  -5    7.21    2.69
   4   6   6   27.98    4.80
   4   6   6   19.41    2.84
  -4   6  -6   14.51    4.80
   4  -6   6   25.05    3.56
  -4  -6  -6   17.98    3.21
   4  -6   6   22.33    3.02
   4   7  -5   14.79    3.38
   4   7  -4    2.97    2.20
   4  -7  -4   -0.79    2.29
  -4  -7   4    1.69    1.49
   4  -7  -4    1.78    2.02
   4   7  -3    1.81    1.71
   4   7  -3    0.80    4.30
   4  -7  -3    1.67    2.22
   4  -7  -3    2.08    1.78
  -4  -7   3   -0.41    1.31
   4   7  -2    0.76    1.88
   4   7  -2    3.38    4.35
   4  -7  -2    2.45    1.83
   4  -7  -2    1.39    1.73
   4   7  -1    6.60    2.80
   4  -7  -1    4.97    2.07
   4  -7  -1    8.25    2.05
  -4  -7   1    7.47    2.58
  -4  -7   0   47.73    4.59
   4  -7   0   40.43    4.44
   4  -7   0   52.80    3.75
  -4   7  -1    4.70    3.99
   4   7   1    4.47    2.91
   4  -7   1    8.72    2.49
   4  -7   1    5.32    1.76
  -4  -7  -1    7.06    2.27
   4   7   2    2.92    2.67
  -4   7  -2    2.36    3.90
   4  -7   2    4.29    1.92
  -4  -7  -2   10.63    3.00
   4  -7   2    3.89    1.95
  -4   7  -3   10.30    4.09
   4   7   3    3.93    3.01
   4  -7   3    6.08    1.89
  -4  -7  -3    3.73    2.55
  -4  -7  -3    3.53    2.15
   4  -7   3    6.74    2.37
   5   0 -11    0.97    1.43
  -5   0  11    0.23    1.39
   5   0 -11   -1.11    2.56
   5   0 -10    3.10    2.26
   5   0 -10    0.26    1.30
  -5   0  10    2.08    1.18
  -5   0   9    1.31    1.21
   5   0  -9    0.86    1.07
   5   0  -9    0.57    1.30
  -5   0   8   73.72    4.26
   5   0  -8   69.61    4.89
  -5   0   7    0.19    0.81
   5   0  -7    0.12    0.78
  -5   0   6  158.91    7.83
   5   0  -6  153.73    7.48
  -5   0   6  169.12    6.95
   5   0  -5    0.54    0.44
  -5   0   5   -0.10    0.63
  -5   0   5    1.02    0.74
   5   0  -5    1.21    0.87
   5   0  -4  260.56   10.04
   5   0  -4  233.44   10.38
   5   0  -4  239.26    8.93
  -5   0   4  239.71    9.41
   5   0  -4  246.87    9.38
   5   0  -4  236.86   10.19
   5   0  -3    0.57    0.61
  -5   0   3    0.63    0.56
   5   0  -3   -0.08    0.33
   5   0  -3    0.38    0.58
   5   0  -3    0.33    0.60
   5   0  -3   -0.11    0.72
   5   0  -3   -0.87    0.92
  -5   0   3    1.31    0.80
  -5   0   2  141.59    6.65
  -5   0   2  137.54    5.91
   5   0  -2  153.41    5.73
   5   0  -2  129.72    6.88
   5   0  -2  130.35    5.96
   5   0  -2  140.67    5.56
   5   0  -2  133.93    5.80
   5   0  -1    0.54    0.42
  -5   0   1    0.18    0.56
   5   0  -1    0.55    0.44
   5   0  -1    0.42    0.64
  -5   0   1    0.32    0.49
   5   0  -1    0.04    0.41
   5   0  -1   -1.69    0.81
   5   0   0   43.29    2.21
  -5   0   0   37.90    2.19
   5   0   1    0.25    0.43
   5   0   1    0.48    0.60
   5   0   1   -0.27    1.02
  -5   0  -1    0.19    0.45
  -5   0  -2   25.65    1.78
   5   0   2   21.06    3.14
   5   0   2   23.75    2.45
   5   0   2   33.60    2.71
  -5   0  -2   30.94    2.48
   5   0   2   24.07    1.76
  -5   0  -3   -0.11    0.51
   5   0   3   -0.65    0.33
   5   0   3    0.45    0.76
   5   0   4  144.94    6.81
  -5   0  -4  134.78    7.03
   5   0   4  140.90    6.16
  -5   0  -5    2.57    1.10
   5   0   5    0.97    0.68
   5   0   5    0.63    0.83
   5   0   6   75.68    4.49
   5   0   6   70.14    4.13
  -5   0  -6   73.17    5.30
  -5   0  -7    2.19    1.50
   5   0   7   -0.32    0.80
   5   0   7    0.33    0.72
  -5   0  -8   84.13    6.40
   5   0   8   84.45    4.82
   5   0   8   81.32    4.89
   5   0   9    1.84    1.30
  -5   0  -9   -1.01    1.72
   5   1 -11   -0.03    2.46
   5   1 -11    2.94    1.91
   5  -1 -11    4.17    2.13
   5  -1 -11    2.92    2.54
  -5  -1  11    4.73    1.76
   5   1 -10   25.69    3.35
  -5   1  10   24.81    2.96
   5  -1 -10   28.66    5.37
   5  -1 -10   27.40    3.43
  -5  -1  10   27.49    2.72
  -5   1   9   79.55    4.85
   5   1  -9   74.23    5.50
  -5  -1   9   71.92    5.42
   5  -1  -9   71.49    6.95
   5  -1  -9   73.47    5.66
  -5  -1   9   78.94    4.40
  -5   1   8    7.02    1.72
   5  -1  -8    5.34    1.68
  -5  -1   8    5.16    1.79
   5  -1  -8    7.91    2.91
  -5  -1   8    8.99    1.67
  -5   1   7   31.86    2.63
   5   1  -7   26.93    2.87
  -5  -1   7   24.14    2.83
   5  -1  -7   22.80    2.55
  -5  -1   7   29.73    2.22
   5  -1  -7   27.02    3.80
  -5   1   6   38.15    2.79
   5   1  -6   41.06    3.27
   5  -1  -6   34.11    2.82
   5  -1  -6   44.73    4.44
  -5  -1   6   36.96    3.26
   5   1  -5   68.92    4.18
  -5   1   5   64.59    3.76
   5  -1  -5   70.49    3.85
   5  -1  -5   57.82    4.22
   5  -1  -5   62.05    5.07
  -5  -1   5   69.12    4.27
  -5  -1   5   66.60    3.29
   5   1  -4   38.69    3.09
   5   1  -4   40.09    2.39
   5   1  -4   38.62    3.00
   5   1  -4   34.84    1.86
  -5   1   4   32.75    3.03
   5  -1  -4   35.17    2.88
   5  -1  -4   37.53    3.01
   5  -1  -4   35.10    3.91
   5  -1  -4   41.37    2.60
  -5  -1   4   36.97    2.27
  -5  -1   4   38.08    2.93
  -5   1   3   61.82    4.22
   5   1  -3   60.78    4.21
   5   1  -3   59.11    3.41
   5   1  -3   59.41    2.62
   5   1  -3   60.45    3.28
  -5   1   3   57.78    3.58
   5   1  -3   60.07    4.34
  -5  -1   3   64.12    3.63
   5  -1  -3   62.66    4.39
   5  -1  -3   64.81    3.23
   5  -1  -3   58.29    3.43
   5  -1  -3   63.87    3.42
   5  -1  -3   67.52    4.42
  -5  -1   3   61.68    3.05
   5  -1  -3   55.61    3.30
   5   1  -2   17.47    3.18
   5   1  -2   15.18    1.59
   5   1  -2   14.81    1.54
  -5   1   2   11.87    1.65
   5   1  -2   16.11    1.47
  -5   1   2   18.46    3.17
   5  -1  -2   14.33    1.45
   5  -1  -2   16.09    2.53
   5  -1  -2   16.02    1.58
  -5  -1   2   18.89    2.18
   5  -1  -2   13.99    1.31
   5  -1  -2   13.37    1.43
  -5  -1   2   13.12    1.50
   5  -1  -2   16.72    2.13
  -5   1   1  190.63    9.22
   5   1  -1  190.63    8.04
   5   1  -1  193.56    7.57
   5   1  -1  198.85    8.22
   5   1  -1  193.43    7.48
   5   1  -1  194.52    9.38
  -5   1   1  195.81    7.88
  -5  -1   1  192.06    7.72
   5  -1  -1  202.73    8.46
   5  -1  -1  212.07    7.70
   5  -1  -1  206.13    7.69
   5  -1  -1  201.08    7.65
  -5  -1   1  199.10    8.47
  -5   1   0    9.54    1.17
  -5   1   0   14.88    2.42
   5   1   0   11.54    1.51
   5   1   0   10.59    0.93
  -5   1   0    8.46    1.07
   5   1   0   11.35    2.41
   5   1   0    9.56    1.25
   5  -1   0   10.54    1.13
  -5  -1   0   13.78    1.57
   5  -1   0   11.51    1.25
   5  -1   0   14.49    2.27
   5   1   1   20.56    1.41
   5   1   1   20.88    1.98
  -5   1  -1   19.31    1.68
   5   1   1   20.72    2.00
  -5   1  -1   18.52    1.52
   5   1   1   20.95    2.60
   5  -1   1   26.89    2.91
   5  -1   1   26.91    2.09
   5  -1   1   20.07    1.61
  -5  -1  -1   21.58    1.91
  -5   1  -2  134.45    6.25
   5   1   2  137.01    5.63
   5   1   2  145.02    6.96
  -5   1  -2  161.74    8.56
   5  -1   2  126.47    6.33
   5  -1   2  140.71    5.89
  -5  -1  -2  142.73    5.65
  -5  -1  -2  135.93    6.38
  -5   1  -3  164.84    7.48
  -5   1  -3  151.81    8.54
   5   1   3  160.18    7.30
   5  -1   3  163.68    6.76
  -5  -1  -3  162.79    7.41
   5   1   4  105.13    4.85
  -5   1  -4   98.61    6.65
  -5   1  -4  106.26    5.82
   5   1   4   98.22    5.32
  -5  -1  -4  112.71    5.91
   5  -1   4  103.87    5.01
   5   1   5    4.06    1.10
   5   1   5    5.25    1.33
  -5   1  -5    6.37    2.13
  -5   1  -5    5.95    2.23
  -5  -1  -5    5.66    1.76
   5  -1   5    7.27    1.44
  -5   1  -6   18.20    2.80
   5   1   6   14.20    1.99
   5   1   6   17.48    1.88
  -5  -1  -6   15.54    3.44
   5  -1   6   19.90    2.22
   5   1   7   13.11    1.85
  -5   1  -7   15.37    3.52
   5   1   7    7.48    1.67
  -5  -1  -7   10.29    2.62
   5  -1   7   11.41    1.89
   5  -1   7   11.17    1.99
  -5   1  -8    0.90    1.32
   5   1   8    0.16    0.79
   5   1   8    2.81    1.35
  -5  -1  -8    0.23    1.11
   5  -1   8    1.06    0.95
   5  -1   8    2.26    1.29
  -5   1  -9   10.07    3.72
   5   1   9    8.50    2.36
  -5   2  11    1.07    1.46
   5   2 -11    0.02    1.31
   5  -2 -11    1.40    1.53
  -5  -2  11    3.24    1.79
   5  -2 -11    3.65    3.11
  -5  -2  11   -0.58    1.29
  -5   2  10   23.92    3.03
   5  -2 -10   28.60    5.68
  -5  -2  10   21.33    4.16
   5  -2 -10   28.03    3.36
  -5  -2  10   26.65    2.68
   5   2  -9    3.98    1.62
  -5   2   9    4.17    1.60
   5  -2  -9    4.45    2.64
   5  -2  -9    5.68    1.88
  -5  -2   9    7.90    2.32
  -5  -2   9    4.18    1.43
  -5   2   8    0.68    1.14
   5   2  -8    4.14    1.50
  -5  -2   8    0.44    1.05
  -5  -2   8    3.73    1.16
   5  -2  -8    4.82    1.58
   5  -2  -8    3.23    2.18
  -5   2   7    2.93    1.17
   5   2  -7    4.74    1.64
  -5  -2   7    4.24    1.13
  -5  -2   7    3.46    1.48
   5  -2  -7    5.73    2.47
   5  -2  -7    5.62    1.68
  -5   2   6   68.50    4.16
   5   2  -6   68.56    4.56
   5   2  -6   61.25    3.04
   5  -2  -6   65.23    5.73
   5  -2  -6   74.04    4.37
  -5  -2   6   62.47    3.27
  -5  -2   6   68.90    4.65
  -5   2   5   78.78    5.10
   5   2  -5   87.49    5.04
  -5   2   5   78.21    4.56
   5   2  -5   81.20    3.98
   5  -2  -5   86.70    4.26
   5  -2  -5   79.23    6.06
  -5  -2   5   86.99    5.06
   5  -2  -5   77.04    4.55
  -5  -2   5   77.24    4.15
   5  -2  -5   77.83    4.66
   5   2  -4   22.02    2.45
  -5   2   4   27.08    3.06
  -5   2   4   26.94    2.53
   5   2  -4   25.41    2.02
   5  -2  -4   29.73    3.45
   5  -2  -4   28.07    2.16
  -5  -2   4   26.56    2.13
  -5  -2   4   25.71    2.44
   5  -2  -4   24.14    2.57
   5  -2  -4   29.42    2.00
  -5   2   3    6.50    1.67
   5   2  -3    6.86    1.35
  -5   2   3    9.42    2.34
  -5  -2   3    5.15    1.22
   5  -2  -3    6.26    1.68
   5  -2  -3    7.19    0.96
   5  -2  -3    3.87    1.80
   5  -2  -3    8.25    1.25
  -5  -2   3    7.16    1.52
  -5   2   2   52.93    4.32
  -5   2   2   56.69    3.95
   5   2  -2   55.76    3.22
   5   2  -2   56.26    3.31
   5  -2  -2   52.79    4.07
  -5  -2   2   52.22    3.98
  -5  -2   2   52.63    3.31
   5  -2  -2   56.60    2.64
   5  -2  -2   55.55    3.97
  -5  -2   2   54.04    3.34
   5  -2  -2   52.11    3.16
  -5   2   1   89.43    4.05
   5  -2  -1   85.42    5.05
  -5  -2   1   88.02    4.96
   5  -2  -1   89.94    4.27
   5  -2  -1   87.10    3.87
   5   2   0   30.47    2.42
  -5   2   0   27.85    3.29
   5   2   0   30.57    2.31
  -5   2   0   30.31    1.88
  -5   2   0   30.04    2.52
   5  -2   0   31.63    2.16
  -5  -2   0   29.81    2.09
   5  -2   0   25.19    1.92
  -5  -2   0   28.16    2.42
   5  -2   0   34.47    2.62
   5   2   1  139.09    6.32
  -5   2  -1  139.36    7.83
   5   2   1  131.20    6.23
  -5   2  -1  128.81    5.56
  -5  -2  -1  126.93    6.15
   5  -2   1  129.01    5.80
   5  -2   1  133.81    5.75
  -5  -2  -1  136.33    5.58
   5   2   2   32.24    2.57
  -5   2  -2   29.76    3.62
   5   2   2   30.67    1.84
  -5   2  -2   33.02    2.40
   5  -2   2   32.56    2.27
  -5  -2  -2   30.77    2.52
   5  -2   2   29.55    2.35
  -5   2  -3   29.78    3.63
  -5   2  -3   35.14    3.02
   5   2   3   28.82    2.53
   5   2   3   31.78    2.03
   5  -2   3   31.00    2.28
  -5  -2  -3   30.22    1.96
  -5  -2  -3   28.46    2.60
  -5   2  -4   38.93    4.20
   5   2   4   41.02    2.53
   5   2   4   42.71    3.11
  -5   2  -4   40.65    3.37
  -5  -2  -4   41.74    3.34
   5  -2   4   40.02    2.76
  -5   2  -5   17.18    2.59
   5   2   5   22.96    2.32
  -5   2  -5   25.16    3.71
   5   2   5   21.63    1.93
   5  -2   5   23.08    2.14
  -5  -2  -5   18.64    2.43
  -5   2  -6   18.21    3.56
   5   2   6   18.92    2.17
   5   2   6   14.07    1.69
  -5   2  -6   23.51    3.95
   5  -2   6   16.92    1.94
  -5  -2  -6   15.78    2.45
   5   2   7   48.38    3.35
   5   2   7   49.29    3.57
  -5   2  -7   46.54    4.52
  -5   2  -7   55.10    5.44
  -5  -2  -7   45.12    4.30
   5  -2   7   48.07    3.51
   5   2   8    2.14    1.21
  -5   2  -8    3.80    2.20
   5   2   8    1.97    1.38
  -5  -2  -8    8.76    2.62
   5  -2   8    4.14    1.50
   5   2   9   19.53    2.80
  -5  -2  -9   27.11    4.83
   5  -2   9   26.71    2.94
   5  -2   9   24.32    3.00
   5   3 -10   10.27    2.77
  -5   3  10   15.44    3.28
   5  -3 -10   18.85    2.84
  -5  -3  10   16.11    3.58
   5  -3 -10   22.48    4.83
  -5  -3  10   19.66    4.29
  -5   3   9   -1.40    0.89
   5   3  -9   -0.21    0.99
   5  -3  -9    2.52    2.36
  -5  -3   9    0.33    1.02
   5  -3  -9   -0.52    1.28
  -5  -3   9    0.32    1.28
  -5   3   8   33.00    3.26
   5   3  -8   31.84    3.46
  -5  -3   8   31.76    3.58
   5  -3  -8   30.13    3.00
   5  -3  -8   28.50    5.54
  -5   3   7    1.65    1.12
   5   3  -7    2.75    1.52
   5  -3  -7    2.65    1.12
  -5  -3   7    2.28    1.31
   5  -3  -7    3.76    2.23
  -5   3   6   27.18    2.86
  -5   3   6   28.75    3.58
   5   3  -6   28.56    2.63
   5   3  -6   28.65    3.11
   5  -3  -6   34.32    2.52
   5  -3  -6   30.57    2.84
  -5  -3   6   29.45    3.20
   5  -3  -6   31.04    4.27
   5   3  -5   51.77    3.96
  -5   3   5   51.56    3.88
   5   3  -5   53.49    3.39
  -5   3   5   53.57    4.53
   5  -3  -5   52.25    3.30
   5  -3  -5   59.94    3.16
   5  -3  -5   52.38    5.26
  -5  -3   5   51.22    4.00
  -5   3   4   29.45    3.38
   5   3  -4   31.74    3.05
  -5   3   4   31.77    3.00
   5   3  -4   30.75    2.51
  -5  -3   4   29.30    2.81
   5  -3  -4   38.71    4.26
  -5   3   3   74.72    5.44
   5   3  -3   82.43    5.26
   5   3  -3   87.43    4.50
  -5   3   3   80.15    4.84
  -5  -3   3   75.81    4.67
   5  -3  -3   85.57    6.09
   5   3  -2   13.28    1.74
  -5   3   2   15.86    3.29
  -5  -3   2   17.94    3.44
   5  -3  -2   14.73    2.95
   5  -3  -2   15.30    1.78
  -5  -3   2   14.92    1.85
  -5   3   1   81.79    5.72
   5   3  -1   83.12    4.53
  -5  -3   1   71.09    4.82
   5  -3  -1   73.44    5.12
  -5  -3   1   82.93    4.44
   5  -3  -1   80.84    4.17
  -5   3   0  125.97    7.56
   5   3   0  124.60    6.10
   5  -3   0  119.45    6.34
  -5  -3   0  121.25    6.27
   5  -3   0  119.79    5.58
  -5  -3   0  122.95    7.56
  -5   3  -1   10.47    1.16
  -5   3  -1   11.85    3.16
   5   3   1    9.70    1.58
   5   3   1    7.18    2.13
  -5   3  -1   11.45    2.30
  -5  -3  -1   14.19    1.67
   5  -3   1   10.35    1.35
  -5  -3  -1   10.73    1.63
   5  -3   1   11.16    1.62
   5  -3   1    9.87    1.18
   5   3   2   19.71    2.60
  -5   3  -2   29.11    5.03
   5   3   2   20.17    2.20
  -5   3  -2   19.95    1.83
   5  -3   2   18.73    1.87
  -5  -3  -2   21.40    2.04
  -5  -3  -2   19.49    2.10
   5  -3   2   20.11    1.88
   5   3   3   51.91    3.63
  -5   3  -3   56.01    5.25
   5   3   3   52.25    2.78
   5   3   3   44.92    3.79
  -5  -3  -3   53.83    3.71
  -5  -3  -3   51.84    3.34
   5  -3   3   51.34    3.20
   5   3   4   77.38    3.96
   5   3   4   83.95    4.90
  -5   3  -4   81.54    6.55
  -5   3  -4   84.26    5.05
  -5  -3  -4   84.24    5.07
   5  -3   4   79.56    4.42
   5   3   5   14.92    1.64
  -5   3  -5    8.45    3.26
  -5   3  -5   16.84    2.50
   5   3   5   13.30    2.06
  -5  -3  -5   14.60    2.23
   5   3   6    6.64    1.47
  -5   3  -6    5.31    1.83
  -5   3  -6    2.90    2.95
   5   3   6    7.02    1.79
  -5  -3  -6    4.58    1.68
  -5  -3  -6    5.93    1.83
   5  -3   6    4.74    1.39
   5   3   7   22.82    2.80
  -5   3  -7   26.86    5.27
  -5   3  -7   29.18    3.58
   5   3   7   24.50    2.47
  -5  -3  -7   28.00    3.32
   5  -3   7   24.42    2.58
  -5   3  -8   29.72    7.72
   5   3   8   14.87    2.13
   5   3   8   15.74    3.10
  -5   3  -8   15.21    3.57
  -5  -3  -8   18.81    2.89
   5  -3   8   17.26    2.86
  -5   3  -9   14.37    4.25
   5   3   9   15.25    2.64
   5   3   9   19.46    3.15
  -5  -3  -9   14.32    3.22
   5  -3   9   16.76    2.74
   5   4 -10   -1.38    1.66
   5  -4 -10   -0.59    1.39
  -5   4   9   33.60    4.42
   5  -4  -9   36.83    3.34
   5  -4  -9   34.31    6.96
  -5   4   8   18.00    3.22
   5   4  -8   16.62    3.32
   5  -4  -8   18.01    4.54
  -5  -4   8   22.50    3.22
   5  -4  -8   16.46    2.26
  -5   4   7    8.50    2.19
   5   4  -7    5.28    2.04
  -5   4   7   10.18    3.04
   5   4  -7    1.53    1.85
   5  -4  -7    4.22    2.45
   5  -4  -7    6.45    1.38
  -5  -4   7    3.17    1.69
   5  -4  -7    5.57    1.55
  -5   4   6   51.57    4.92
   5   4  -6   53.87    4.31
   5   4  -6   53.16    4.10
  -5   4   6   48.26    4.04
   5  -4  -6   53.69    5.81
  -5  -4   6   53.41    4.43
  -5   4   5   28.50    3.87
   5   4  -5   24.87    2.97
   5   4  -5   28.03    2.93
   5  -4  -5   25.96    5.82
  -5   4   4   13.24    2.57
   5   4  -4   16.24    2.32
  -5   4   4   14.22    3.31
   5   4  -4   11.21    2.35
   5  -4  -4   13.35    3.32
  -5  -4   4   15.64    2.22
   5   4  -3    1.15    1.32
   5   4  -3    0.89    1.09
  -5   4   3    0.87    1.75
  -5  -4   3    1.00    0.96
   5  -4  -3    2.08    1.78
   5   4  -2   13.05    2.03
  -5   4   2   11.94    3.21
  -5  -4   2   15.17    2.07
   5  -4  -2   11.94    2.71
   5  -4  -2   14.29    1.80
  -5   4   1   85.56    6.35
   5   4  -1   76.92    4.82
   5  -4  -1   80.41    4.40
  -5  -4   1   77.28    5.43
  -5  -4   1   85.62    4.95
   5  -4  -1   89.78    5.87
   5   4   0   78.88    4.76
  -5   4   0   67.07    5.84
   5  -4   0   75.65    4.20
  -5  -4   0   72.53    4.42
   5  -4   0   78.29    4.98
  -5  -4   0   77.54    5.03
   5   4   1   20.14    2.40
  -5   4  -1   21.72    3.38
  -5  -4  -1   19.81    2.43
   5  -4   1   20.59    2.01
  -5  -4  -1   17.29    2.15
   5  -4   1   19.33    2.35
   5   4   2    0.14    0.90
  -5   4  -2    0.38    1.70
  -5   4  -2    1.66    0.75
   5  -4   2    2.46    1.06
   5  -4   2    1.02    0.76
  -5  -4  -2    0.37    0.80
   5  -4   2    0.64    0.71
  -5  -4  -2    0.66    1.02
  -5   4  -3  119.99    5.76
   5   4   3  124.46    6.51
  -5   4  -3  106.26    8.05
  -5  -4  -3  116.95    6.31
   5  -4   3  118.31    5.77
   5  -4   3  105.03    5.34
  -5  -4  -3  121.06    6.25
   5  -4   3  124.25    5.67
  -5   4  -4   12.74    1.98
   5   4   4   12.08    2.49
   5   4   4   12.92    1.51
  -5   4  -4   10.10    3.69
   5  -4   4   12.04    1.99
  -5  -4  -4   13.62    2.10
  -5  -4  -4   11.27    2.18
   5  -4   4   14.54    1.80
   5   4   5   26.55    3.01
  -5   4  -5   37.11    5.20
   5   4   5   27.40    2.26
  -5   4  -5   28.34    3.11
   5  -4   5   25.99    2.56
  -5  -4  -5   33.12    3.16
  -5  -4  -5   25.64    3.16
   5   4   6    3.03    1.74
  -5   4  -6    3.42    1.85
  -5   4  -6    2.76    2.95
  -5  -4  -6    2.11    1.74
  -5  -4  -6    4.52    1.69
   5  -4   6    2.17    1.26
  -5   4  -7    6.66    2.20
  -5   4  -7    7.34    3.77
   5   4   7    7.72    1.80
   5   4   7    6.49    2.18
  -5  -4  -7    8.46    2.60
   5  -4   7    7.62    1.97
  -5  -4  -7    9.13    2.41
   5   4   8   16.17    2.26
   5   4   8   15.19    2.85
  -5   4  -8    8.48    4.26
  -5   4  -8   19.19    3.97
  -5  -4  -8    9.82    3.13
  -5  -4  -8   12.38    3.25
   5  -4   8   20.59    2.89
  -5   5   8   -0.21    1.63
   5   5  -8    2.20    2.69
  -5   5   8    6.22    3.95
   5  -5  -8   -4.00    2.01
  -5  -5   8    2.56    1.71
  -5   5   7   36.36    7.21
   5   5  -7   23.26    4.75
   5   5  -7   31.03    3.79
  -5   5   7   23.75    4.12
  -5  -5   7   25.88    3.45
   5  -5  -7   24.84    5.32
  -5   5   6   28.99    3.55
   5   5  -6   20.26    4.74
   5   5  -6   35.93    3.69
   5  -5  -6   23.36    4.98
  -5  -5   6   27.91    3.44
   5   5  -5    6.00    3.65
   5   5  -5    8.68    2.23
  -5   5   5   11.71    2.76
   5  -5  -5    8.77    3.23
  -5  -5   5    5.71    1.87
   5  -5  -4    7.27    2.92
  -5  -5   4   11.93    2.50
   5   5  -3    4.74    1.94
   5  -5  -3    2.49    1.38
  -5  -5   3    2.71    1.50
  -5   5   2   59.92    8.34
   5   5  -2   66.84    4.97
   5  -5  -2   67.65    5.87
  -5   5   1    4.43    2.74
   5   5  -1    2.68    1.55
   5  -5  -1    2.43    1.92
  -5  -5   1    2.10    2.00
   5  -5  -1    1.62    1.05
  -5  -5   1    2.42    1.44
  -5   5   0   29.96    4.17
   5   5   0   33.08    3.31
  -5  -5   0   29.46    3.03
   5  -5   0   37.94    2.96
   5  -5   0   30.44    3.29
  -5  -5   0   26.68    3.35
  -5   5  -1   13.95    3.62
   5   5   1   19.69    2.72
  -5  -5  -1   20.43    3.44
   5  -5   1   14.26    3.15
   5  -5   1   13.84    2.48
  -5  -5  -1   18.02    2.54
  -5   5  -2    4.85    2.54
   5   5   2    4.08    1.63
   5  -5   2    6.88    1.59
   5  -5   2    2.69    1.42
  -5  -5  -2    4.77    1.68
  -5  -5  -2    5.58    1.79
  -5   5  -3    3.52    2.41
  -5   5  -3    3.76    1.15
   5   5   3    4.61    1.77
  -5  -5  -3    3.89    1.71
   5  -5   3    2.55    1.31
   5  -5   3    3.33    1.14
   5  -5   3    4.72    1.42
  -5  -5  -3    2.18    1.55
   5   5   4   15.79    1.76
  -5   5  -4   15.03    2.20
  -5   5  -4   15.35    4.19
   5   5   4   14.74    2.85
  -5  -5  -4   13.44    2.59
   5  -5   4   17.99    2.34
   5  -5   4   17.03    2.20
  -5  -5  -4   10.84    2.90
   5   5   5   18.22    3.04
  -5   5  -5   14.38    4.40
  -5   5  -5   20.36    2.78
   5   5   5   23.59    2.22
   5  -5   5   21.08    2.64
   5  -5   5   16.21    2.33
  -5  -5  -5   16.23    2.99
  -5  -5  -5   13.05    2.77
   5   5   6   29.48    3.87
  -5   5  -6   13.18    4.93
   5   5   6   28.76    2.56
   5  -5   6   21.17    2.74
  -5  -5  -6   18.02    3.25
  -5  -5  -6   18.13    2.71
   5  -5   6   22.32    2.85
   5   5   7    2.67    2.45
   5   5   7    5.57    1.79
  -5   5  -7    9.00    4.44
  -5   5  -7    5.53    2.32
  -5  -5  -7    3.48    1.87
   5  -5   7    5.94    2.02
  -5  -5  -7    4.59    2.41
  -5   6   7   -0.90    3.72
   5   6  -7    5.57    3.18
  -5   6   7    6.94    2.92
  -5  -6   7    4.63    2.02
   5  -6  -7    2.62    3.18
   5   6  -6    3.33    2.35
  -5   6   6    5.18    4.23
   5   6  -6    1.37    1.86
  -5  -6   6    0.82    1.41
   5  -6  -6    3.26    3.07
  -5   6   5   25.90    5.52
   5   6  -5   23.67    4.00
   5   6  -5   25.55    3.42
   5  -6  -5   16.77    4.52
   5   6  -4   41.65    4.20
   5   6  -4   38.83    4.64
  -5   6   4   36.64    5.68
  -5  -6   4   33.68    3.71
   5  -6  -4   37.29    5.11
   5  -6  -4   36.87    3.57
  -5   6   3    4.42    3.34
   5   6  -3    0.84    2.04
   5   6  -3    4.00    2.10
  -5  -6   3    2.59    1.45
   5  -6  -3    2.77    2.24
   5  -6  -3    4.26    1.54
   5   6  -2   39.30    4.35
  -5   6   2   46.88    5.73
   5   6  -2   34.41    3.92
   5  -6  -2   38.41    4.86
  -5  -6   2   41.10    3.81
   5  -6  -2   39.89    3.36
   5   6  -1    1.56    1.90
  -5   6   1   10.05    3.21
   5  -6  -1    6.07    1.83
  -5  -6   1    5.11    1.76
   5  -6  -1    2.93    1.90
   5   6   0   23.98    3.32
  -5   6   0   22.13    4.90
  -5  -6   0   21.99    2.91
   5  -6   0   20.29    2.33
   5  -6   0   22.66    3.26
  -5   6  -1   23.33    5.07
   5   6   1   27.98    3.63
   5  -6   1   34.24    2.88
   5  -6   1   29.59    3.49
  -5  -6  -1   27.15    3.33
   5   6   2    5.51    2.09
  -5   6  -2    4.52    3.16
   5  -6   2    6.08    1.96
  -5  -6  -2    6.15    1.95
  -5  -6  -2    5.92    2.17
   5  -6   2    7.88    1.86
   5   6   3    2.85    2.04
  -5   6  -3    0.59    2.37
   5  -6   3    4.00    1.70
  -5  -6  -3    1.83    1.81
  -5  -6  -3    1.77    1.44
   5  -6   3    0.66    1.27
  -5   6  -4   38.59    3.32
   5   6   4   50.66    4.99
  -5   6  -4   51.44    6.33
   5  -6   4   53.97    3.91
   5  -6   4   50.87    4.09
  -5  -6  -4   55.31    4.83
  -5  -6  -4   50.76    4.36
  -5   6  -5   10.86    2.45
   5  -6   5   11.77    2.79
  -5  -6  -5   14.63    3.25
  -5  -6  -5   13.33    2.93
   5  -6   5   14.52    2.52
   5   7  -4    8.69    2.74
  -5   7   4    5.98    4.22
   5   7  -4    5.21    2.81
   5  -7  -4    3.89    2.76
  -5  -7   4    2.62    1.88
   5  -7  -4    2.23    2.28
   5   7  -3   -0.95    2.22
   5   7  -3    4.23    2.36
  -5   7   3    8.09    4.47
   5  -7  -3    3.43    2.31
   5  -7  -3    0.27    2.15
   5   7  -2    0.62    2.58
  -5   7   2    9.06    4.31
   5   7  -2    1.62    2.59
   5  -7  -2    7.23    2.19
  -5  -7   2    7.23    2.20
   5   7  -1   22.78    4.11
   5   7  -1   14.55    3.62
  -5   7   1   22.68    5.19
  -5  -7   1   15.31    3.95
   5  -7  -1   22.27    3.22
  -5   7   0   22.11    5.32
   5   7   0   11.03    3.57
   5  -7   0   13.53    2.73
  -5   7  -1    7.27    3.65
   5   7   1    9.39    3.33
  -5  -7  -1    5.83    2.49
   5  -7   1    7.66    2.10
   5  -7   1   12.49    2.71
  -5   7  -2   25.52    5.81
   5   7   2   15.14    4.00
  -5  -7  -2   24.34    4.46
   5  -7   2   27.14    3.19
  -5  -7  -2   17.83    3.76
   5  -7   2   26.47    3.65
  -6   0  11    0.82    1.61
   6   0 -11    0.42    2.18
   6   0 -10   37.13    5.36
  -6   0  10   40.14    3.46
   6   0 -10   30.75    3.69
  -6   0   9    1.78    1.31
   6   0  -9   -1.96    1.41
   6   0  -9    0.71    1.12
  -6   0   8   61.82    3.94
   6   0  -8   55.38    4.47
   6   0  -8   65.81    6.27
   6   0  -7   -0.57    0.72
  -6   0   7   -0.55    0.71
   6   0  -6   58.79    4.01
  -6   0   6   55.71    3.56
   6   0  -5    0.47    0.71
  -6   0   5    0.45    0.85
   6   0  -5    0.26    0.63
  -6   0   5    0.81    0.91
   6   0  -4  169.52    7.73
   6   0  -4  182.12    7.34
  -6   0   4  166.48    7.28
   6   0  -4  163.41    6.59
  -6   0   4  164.56    7.59
   6   0  -4  154.48    8.02
   6   0  -3    0.80    1.23
  -6   0   3    0.42    0.64
   6   0  -3    1.07    0.56
   6   0  -3   -0.29    0.50
   6   0  -3    1.22    0.66
  -6   0   2   83.77    4.89
  -6   0   2   81.58    4.11
   6   0  -2   84.32    3.79
   6   0  -2   83.61    4.55
   6   0  -2   83.12    4.23
   6   0  -2   83.81    4.08
   6   0  -2   75.61    5.26
   6   0  -1    0.91    0.58
  -6   0   1    0.48    0.68
   6   0  -1    0.26    0.44
   6   0  -1   -0.20    0.42
   6   0  -1   -0.63    0.66
   6   0   0  178.97    7.03
   6   0   0  174.67    8.12
  -6   0   0  177.33    7.10
   6   0   1    0.02    0.66
   6   0   1    0.12    0.52
  -6   0  -1    0.73    0.44
  -6   0  -1    0.23    0.48
   6   0   2   38.91    2.42
   6   0   2   39.31    3.13
  -6   0  -3    1.05    0.82
   6   0   3    0.54    0.86
   6   0   3    0.57    0.54
  -6   0  -4    1.19    1.14
   6   0   4    1.02    0.88
   6   0   4    2.01    0.81
  -6   0  -5   -0.23    0.81
   6   0   5    1.21    0.73
   6   0   5   -0.58    0.83
   6   0   6   18.88    2.23
   6   0   6   18.71    2.59
  -6   0  -6   17.42    2.92
  -6   0  -7    0.32    1.04
   6   0   7    1.78    0.88
   6   0   7    1.00    1.12
   6   0   8  113.81    6.09
  -6   0  -8  105.59    7.37
   6   0   8  107.62    6.08
  -6   0  -9    0.07    1.54
   6   0   9    0.36    1.16
   6   0   9    5.68    2.06
  -6   1  11   -2.47    1.72
   6   1 -11    5.18    2.88
   6   1 -11    1.67    1.61
  -6  -1  11   -1.36    1.27
   6  -1 -11   -0.17    2.48
   6  -1 -11   -0.44    1.56
   6   1 -10    4.34    1.80
  -6   1  10    3.47    1.72
   6  -1 -10    1.85    2.06
  -6  -1  10    2.69    1.46
   6  -1 -10    8.48    2.37
   6   1  -9   34.79    3.78
  -6   1   9   38.98    3.46
   6  -1  -9   48.62    5.66
  -6  -1   9   40.80    3.27
   6  -1  -9   41.83    3.87
  -6  -1   9   47.29    4.27
   6   1  -8   28.53    3.18
   6  -1  -8   23.47    4.80
   6  -1  -8   33.47    3.18
  -6  -1   8   35.33    2.74
  -6  -1   8   32.01    3.37
   6   1  -7   15.95    2.34
  -6   1   7   16.03    2.11
   6  -1  -7   13.49    2.04
  -6  -1   7   12.74    2.69
  -6  -1   7   18.04    1.86
   6  -1  -7   15.16    3.49
  -6   1   6    1.08    0.95
   6   1  -6    0.28    0.88
   6  -1  -6    0.41    0.74
  -6  -1   6    1.19    0.85
   6  -1  -6    2.15    1.57
  -6  -1   6    1.00    0.96
   6   1  -5   73.99    3.41
   6   1  -5   77.22    4.80
  -6   1   5   74.45    4.95
   6   1  -5   80.11    3.95
   6   1  -5   78.35    4.86
  -6   1   5   72.39    4.42
  -6  -1   5   75.49    4.74
  -6  -1   5   80.68    4.02
   6  -1  -5   80.45    4.38
   6  -1  -5   72.44    4.61
   6  -1  -5   80.91    5.98
   6   1  -4   46.78    3.80
  -6   1   4   51.12    4.16
  -6   1   4   52.80    3.58
   6   1  -4   51.33    3.80
   6   1  -4   51.21    2.46
   6   1  -4   53.39    3.14
  -6  -1   4   49.42    3.49
   6  -1  -4   58.15    4.62
   6  -1  -4   52.54    3.81
  -6  -1   4   53.99    3.06
   6  -1  -4   50.05    3.24
   6  -1  -4   42.68    3.19
   6   1  -3   39.04    2.00
   6   1  -3   35.13    3.39
   6   1  -3   35.67    2.58
   6   1  -3   37.13    2.10
   6   1  -3   38.47    2.70
  -6   1   3   35.68    3.57
   6  -1  -3   35.40    3.28
   6  -1  -3   37.06    2.50
   6  -1  -3   39.54    3.60
  -6  -1   3   38.97    2.85
   6  -1  -3   35.86    2.66
   6  -1  -3   44.59    3.03
   6   1  -2   68.06    2.96
   6   1  -2   66.10    3.09
  -6   1   2   65.86    4.06
   6   1  -2   68.36    4.05
   6  -1  -2   62.26    3.49
   6  -1  -2   71.00    4.45
  -6  -1   2   62.74    4.37
  -6  -1   2   60.33    3.56
   6   1  -1   27.07    2.36
  -6   1   1   32.43    3.50
   6   1  -1   28.40    2.03
   6   1  -1   26.52    1.60
   6   1  -1   25.38    1.81
  -6   1   1   26.49    2.20
  -6  -1   1   28.68    2.56
   6  -1  -1   29.53    1.93
  -6  -1   1   25.23    1.94
  -6   1   0   69.15    3.70
   6   1   0   70.58    3.17
   6   1   0   74.68    4.26
   6  -1   0   70.55    3.58
   6  -1   0   67.51    3.77
   6   1   1   37.32    2.95
   6   1   1   37.29    2.17
  -6   1  -1   40.04    2.66
  -6  -1  -1   45.25    3.01
  -6  -1  -1   36.37    2.45
   6  -1   1   39.28    2.45
   6   1   2    9.00    1.27
   6   1   2   11.57    1.70
  -6   1  -2   18.21    3.09
  -6   1  -2   11.41    1.56
  -6  -1  -2   14.71    1.79
   6  -1   2   13.03    1.43
  -6  -1  -2    8.66    1.27
  -6   1  -3   93.08    6.72
   6   1   3  108.50    5.58
  -6   1  -3   94.88    5.28
   6   1   3   95.81    4.54
  -6  -1  -3   94.20    5.32
   6  -1   3   98.37    4.79
  -6   1  -4   35.07    4.16
   6   1   4   43.23    3.34
   6   1   4   42.42    2.73
  -6   1  -4   43.46    3.56
  -6  -1  -4   45.04    3.55
   6  -1   4   40.42    2.87
  -6   1  -5   32.93    3.34
   6   1   5   38.34    3.16
   6   1   5   36.43    2.68
   6  -1   5   38.34    2.88
  -6  -1  -5   38.84    3.52
   6   1   6    7.89    1.57
  -6   1  -6    7.75    2.33
   6   1   6    9.81    2.10
  -6  -1  -6    6.63    2.02
   6  -1   6    7.73    2.11
   6  -1   6    7.60    1.60
   6   1   7    2.46    1.16
  -6   1  -7    1.92    1.59
   6   1   7    2.20    1.33
  -6  -1  -7    1.26    1.38
   6  -1   7    2.51    1.17
   6  -1   7    4.18    1.57
  -6   1  -8    3.78    1.98
   6   1   8    6.45    1.78
   6   1   8    5.94    1.62
  -6  -1  -8    5.09    2.15
   6  -1   8    5.01    1.85
   6  -1   8    8.93    2.08
   6   1   9   23.43    2.81
  -6   1  -9   22.96    4.42
   6  -1   9   24.83    2.89
  -6  -1  -9   26.24    3.80
   6   2 -11    2.63    2.07
   6  -2 -11    3.96    1.88
   6   2 -10    2.56    2.06
  -6   2  10    1.57    1.53
   6  -2 -10    1.43    1.67
  -6  -2  10    0.50    1.31
  -6   2   9   15.72    2.91
  -6  -2   9   23.28    3.18
  -6  -2   9   19.16    2.32
   6  -2  -9   17.54    4.31
   6   2  -8   32.43    3.47
  -6   2   8   43.15    3.48
   6  -2  -8   35.93    3.29
  -6  -2   8   31.17    2.58
  -6  -2   8   36.42    3.69
   6  -2  -8   30.98    4.58
   6   2  -7   30.38    3.23
   6  -2  -7   34.66    4.96
  -6  -2   7   29.07    2.24
   6  -2  -7   25.18    2.62
  -6  -2   7   32.60    3.43
   6   2  -6    7.15    2.15
   6   2  -6    8.22    1.35
  -6   2   6   12.09    2.53
  -6   2   6    6.67    1.80
   6   2  -6    5.48    1.84
   6  -2  -6    3.98    2.31
   6  -2  -6    7.47    1.89
  -6  -2   6    8.15    2.01
   6  -2  -6    8.14    1.63
   6   2  -5   33.56    3.18
  -6   2   5   32.14    3.09
   6  -2  -5   36.50    4.17
  -6  -2   5   33.63    3.08
   6  -2  -5   29.63    2.60
   6  -2  -5   31.31    2.43
   6   2  -4   54.91    4.18
   6   2  -4   52.77    3.27
  -6   2   4   52.40    3.84
  -6   2   4   58.12    4.63
   6  -2  -4   51.13    4.74
   6  -2  -4   55.79    3.13
  -6  -2   4   58.13    3.88
   6   2  -3   22.44    2.12
  -6   2   3   23.70    3.23
   6  -2  -3   26.43    2.00
   6  -2  -3   24.42    3.02
  -6  -2   3   26.39    2.43
   6  -2  -3   23.57    1.73
   6   2  -2    6.31    1.38
   6   2  -2    4.62    1.27
  -6   2   2    7.49    2.58
  -6  -2   2    6.03    1.99
  -6  -2   2    4.72    1.35
   6  -2  -2    5.56    1.22
   6  -2  -2    4.90    0.94
   6  -2  -2    8.08    2.06
   6  -2  -2    5.55    1.31
  -6   2   1  173.54    9.50
   6   2  -1  174.61    7.91
   6   2  -1  177.61    7.49
  -6   2   1  175.48    7.36
   6  -2  -1  175.51    7.18
  -6  -2   1  175.99    7.54
  -6  -2   1  198.34    8.66
   6  -2  -1  181.31    7.47
   6  -2  -1  173.04    8.33
   6   2   0   26.45    2.13
  -6   2   0   25.83    1.93
   6   2   0   25.17    2.37
  -6   2   0   26.60    3.58
  -6  -2   0   25.62    2.45
  -6  -2   0   25.77    1.99
   6  -2   0   27.11    2.16
   6  -2   0   24.76    2.01
  -6   2  -1  124.34    5.78
   6   2   1  137.41    5.29
   6   2   1  141.29    6.69
  -6   2  -1  122.55    7.94
   6  -2   1  129.74    5.91
   6  -2   1  143.46    6.29
  -6  -2  -1  139.32    6.59
  -6  -2  -1  132.15    5.29
   6   2   2    2.05    0.66
   6   2   2    1.37    1.03
  -6   2  -2    2.74    1.97
  -6  -2  -2    1.46    0.83
   6  -2   2    2.32    0.89
   6   2   3   48.66    2.71
   6   2   3   44.48    3.38
  -6   2  -3   42.32    4.72
  -6   2  -3   45.69    3.34
  -6  -2  -3   45.17    3.47
   6  -2   3   44.98    2.98
   6   2   4   90.88    5.25
   6   2   4   93.53    4.48
  -6   2  -4   91.77    5.44
  -6   2  -4   80.00    6.73
  -6  -2  -4   91.79    5.47
   6  -2   4   95.49    4.86
  -6   2  -5   22.53    4.42
   6   2   5   18.15    1.86
  -6   2  -5   19.32    2.67
   6   2   5   18.55    2.21
   6  -2   5   16.58    2.00
  -6  -2  -5   16.84    2.47
   6   2   6    2.84    1.32
  -6   2  -6    1.04    2.24
   6   2   6    3.12    1.21
  -6   2  -6    2.53    1.58
   6  -2   6    3.10    1.07
  -6  -2  -6    1.32    1.25
   6   2   7   35.04    2.92
  -6   2  -7   31.28    3.84
   6   2   7   37.90    3.61
  -6  -2  -7   33.92    3.71
   6  -2   7   36.27    3.11
   6   2   8    9.43    2.13
  -6   2  -8   12.44    3.24
   6   2   8    9.33    2.00
   6  -2   8   11.23    2.61
  -6   2  -9   30.75    5.71
  -6   3  10   11.44    2.89
   6   3 -10    8.32    2.53
  -6  -3  10   10.42    2.80
   6  -3 -10    9.85    2.31
  -6  -3  10   10.31    2.06
   6  -3 -10    7.96    3.57
   6   3  -9   12.65    3.00
  -6   3   9   22.06    3.13
   6  -3  -9   15.21    4.34
   6  -3  -9   20.25    2.85
  -6  -3   9   19.63    3.16
  -6  -3   9   16.39    2.38
  -6   3   8   35.16    3.46
   6   3  -8   26.40    3.39
  -6  -3   8   32.63    3.69
   6  -3  -8   25.01    5.22
   6  -3  -8   32.33    3.05
  -6   3   7    1.03    1.09
   6   3  -7   -0.24    0.85
   6   3  -7   -0.91    0.99
  -6  -3   7   -1.69    0.79
   6  -3  -7    0.76    0.91
   6  -3  -7    0.83    1.54
   6   3  -6   11.10    1.84
  -6   3   6    5.49    2.19
  -6   3   6    8.40    2.72
   6   3  -6    6.74    2.32
   6  -3  -6    4.65    1.49
   6  -3  -6    6.98    1.65
  -6  -3   6    9.14    2.85
   6   3  -5   31.03    2.53
   6   3  -5   26.34    2.99
  -6   3   5   27.80    3.85
  -6   3   5   25.66    2.98
  -6  -3   5   25.84    2.89
   6  -3  -5   29.30    4.12
   6  -3  -5   25.93    2.08
   6  -3  -5   27.39    2.06
  -6   3   4   26.85    3.85
  -6   3   4   30.08    3.06
   6   3  -4   27.35    2.47
   6   3  -4   27.51    3.13
   6  -3  -4   31.48    3.99
  -6  -3   4   27.22    2.81
   6   3  -3   34.74    2.80
  -6   3   3   33.14    4.12
  -6  -3   3   31.80    2.89
   6  -3  -3   28.17    2.68
   6  -3  -3   33.00    3.88
  -6   3   2   16.88    3.76
   6   3  -2   14.94    1.92
   6  -3  -2   16.03    1.85
  -6  -3   2   10.00    2.52
  -6  -3   2   12.58    1.83
   6  -3  -2   17.01    3.18
  -6   3   1   17.66    3.89
   6   3  -1   15.15    2.05
   6  -3  -1   17.46    1.87
  -6  -3   1   21.39    2.12
  -6  -3   1   16.47    3.06
   6  -3  -1   13.06    2.84
  -6   3   0   99.91    4.29
  -6   3   0   96.35    7.02
  -6   3   0   93.74    5.62
   6   3   0   93.90    5.28
   6  -3   0   85.98    5.27
   6  -3   0   98.37    4.94
  -6  -3   0   92.54    4.89
   6  -3   0   98.33    4.40
  -6  -3   0   92.35    5.56
  -6   3  -1  108.53    4.64
  -6   3  -1  104.29    7.44
   6   3   1   90.51    6.97
   6   3   1  104.96    5.65
   6  -3   1   96.90    4.71
   6  -3   1  100.59    5.00
  -6  -3  -1   94.02    5.51
  -6  -3  -1   97.48    5.46
  -6   3  -2   12.07    1.52
   6   3   2   11.06    1.86
  -6   3  -2    9.09    3.04
   6   3   2   14.23    2.53
  -6  -3  -2   10.00    2.10
   6  -3   2   10.32    1.52
   6  -3   2   10.33    1.48
  -6  -3  -2   11.66    1.87
   6   3   3   -0.57    0.55
   6   3   3   -0.68    1.06
  -6   3  -3    1.01    0.98
   6   3   3   -0.67    0.85
  -6   3  -3    1.80    2.14
  -6  -3  -3    0.59    1.03
   6  -3   3   -0.47    0.71
  -6   3  -4   46.51    5.27
   6   3   4   54.44    3.08
  -6   3  -4   47.34    3.81
   6   3   4   58.53    4.09
   6  -3   4   58.33    3.80
   6   3   5   28.92    4.18
  -6   3  -5   33.23    3.39
   6   3   5   28.93    2.32
  -6   3  -5   24.37    6.99
   6  -3   5   30.01    2.63
  -6  -3  -5   29.38    3.12
  -6   3  -6   10.94    4.23
  -6   3  -6    9.63    2.38
   6   3   6    7.25    2.08
   6   3   6    9.71    1.83
   6  -3   6    9.94    1.93
  -6  -3  -6   11.38    2.52
   6   3   7   22.01    2.41
   6   3   7   19.80    2.75
  -6   3  -7   37.21    5.50
  -6   3  -7   25.77    3.82
  -6  -3  -7   22.83    3.00
   6  -3   7   27.52    2.83
  -6   3  -8   10.36    3.07
   6   3   8    7.03    2.13
  -6   3  -8    6.47    4.10
   6   3   8   10.61    2.01
  -6  -3  -8   13.01    3.23
   6  -3   8    9.52    2.26
  -6   4   9   26.71    4.45
   6   4  -9   15.80    3.40
   6  -4  -9   26.35    2.91
   6  -4  -9   20.93    5.40
  -6  -4   9   25.92    3.75
  -6   4   8   31.46    3.53
   6   4  -8   26.25    3.51
  -6   4   8   25.59    4.79
   6  -4  -8   21.06    5.18
  -6  -4   8   19.57    3.76
   6  -4  -8   20.87    2.39
   6   4  -7    8.61    2.44
  -6   4   7    9.51    3.29
   6   4  -7    5.54    1.89
  -6   4   7    5.44    2.38
  -6  -4   7    7.14    2.27
   6  -4  -7    3.46    2.86
   6  -4  -7    9.99    1.67
   6   4  -6   22.06    2.95
   6   4  -6   29.63    3.03
  -6   4   6   27.03    4.79
  -6   4   6   25.17    3.20
  -6  -4   6   23.64    3.09
   6  -4  -6   22.81    4.71
  -6   4   5   42.24    5.08
   6   4  -5   44.11    4.02
   6   4  -5   51.88    3.75
  -6   4   5   41.18    3.93
  -6  -4   5   44.90    4.00
   6  -4  -5   40.31    5.17
   6   4  -4    6.51    1.71
  -6   4   4    9.48    3.18
   6   4  -4    3.82    1.87
   6  -4  -4    7.16    2.93
  -6  -4   4    5.96    1.74
  -6   4   3   17.71    3.92
   6   4  -3   16.76    2.26
   6   4  -3    9.29    2.35
   6  -4  -3   17.25    2.17
   6  -4  -3   16.76    3.57
  -6  -4   3   15.63    2.78
   6   4  -2    3.51    1.49
  -6   4   2    2.76    2.19
  -6  -4   2    5.10    2.28
   6  -4  -2    2.93    1.27
   6  -4  -2    4.75    2.17
  -6  -4   2    3.77    1.31
   6   4  -1   19.26    2.46
  -6   4   1   21.39    3.49
  -6  -4   1   20.50    2.47
   6  -4  -1   23.83    3.13
   6  -4  -1   19.23    2.14
  -6  -4   1   20.41    2.89
   6   4   0   21.54    2.56
  -6   4   0   22.36    4.61
  -6  -4   0   25.63    2.61
   6  -4   0   20.33    2.66
  -6  -4   0   19.15    2.81
   6  -4   0   24.03    2.40
   6   4   1    9.18    2.08
  -6   4  -1   16.13    3.83
  -6  -4  -1   16.11    2.08
   6  -4   1   11.10    1.99
  -6  -4  -1    8.90    2.24
   6  -4   1   12.67    1.66
  -6   4  -2   53.06    3.00
   6  -4   2   45.87    3.39
  -6  -4  -2   50.82    3.58
  -6  -4  -2   48.14    3.85
   6  -4   2   49.29    3.28
   6   4   3   28.25    3.01
  -6   4  -3   25.13    2.40
  -6   4  -3   27.69    5.72
  -6  -4  -3   25.49    2.58
   6  -4   3   27.48    2.55
   6   4   4    1.94    0.91
   6   4   4    3.26    1.34
  -6   4  -4    3.34    1.36
  -6   4  -4    4.13    2.78
  -6  -4  -4    0.85    1.17
   6  -4   4   -0.03    0.85
  -6  -4  -4    2.68    1.30
  -6   4  -5   39.86    3.65
   6   4   5   35.89    2.62
   6   4   5   33.09    3.41
  -6   4  -5   35.57    5.71
  -6  -4  -5   36.27    3.53
  -6  -4  -5   36.81    3.35
   6  -4   5   36.68    3.08
  -6   4  -6   19.31    5.21
  -6   4  -6   13.95    2.92
   6   4   6   14.23    1.99
   6   4   6   17.87    3.12
   6  -4   6   13.63    2.34
  -6  -4  -6   13.52    2.68
  -6  -4  -6   15.86    2.64
   6   4   7    3.34    1.53
  -6   4  -7    2.90    1.98
   6   4   7    4.19    2.06
  -6   4  -7    4.17    3.52
   6  -4   7    3.75    1.79
   6   5  -8   30.55    4.10
   6   5  -8   28.53    4.48
  -6   5   8   36.02    4.39
  -6   5   8   33.43    6.05
   6  -5  -8   30.59    6.14
  -6  -5   8   21.50    4.09
   6   5  -7   12.57    3.17
  -6   5   7   23.21    4.91
   6   5  -7   21.91    4.07
   6  -5  -7   12.21    7.16
   6   5  -6    6.73    2.45
  -6   5   6    6.55    3.24
   6   5  -6   10.11    2.66
  -6   5   6   12.89    3.01
  -6  -5   6    6.72    2.10
   6   5  -5   43.87    4.21
   6   5  -5   39.74    3.98
  -6   5   5   33.95    5.30
   6  -5  -5   46.75    5.72
  -6  -5   5   42.97    4.06
   6   5  -4   22.75    3.15
  -6   5   4   25.86    4.24
   6   5  -4   21.52    3.11
  -6  -5   4   19.09    2.77
   6  -5  -4   17.99    4.26
   6  -5  -4   23.67    2.73
  -6   5   3   35.89    4.81
   6   5  -3   39.33    3.72
   6   5  -3   39.38    4.00
   6  -5  -3   39.52    4.84
  -6  -5   3   39.17    3.74
   6  -5  -3   42.75    3.42
   6   5  -2   28.96    3.13
  -6   5   2   24.10    4.00
  -6  -5   2   26.37    3.05
   6  -5  -2   27.99    2.66
   6  -5  -2   24.95    4.37
  -6   5   1   12.68    3.79
   6   5  -1   18.66    2.66
   6  -5  -1   16.44    2.21
   6  -5  -1   13.52    2.97
  -6   5   0   46.55    5.26
   6   5   0   47.39    4.12
  -6  -5   0   51.06    4.07
   6  -5   0   46.71    3.41
   6  -5   0   49.29    4.06
   6   5   1    9.63    2.15
  -6   5  -1   10.05    3.56
  -6  -5  -1   11.41    3.03
  -6  -5  -1    9.72    2.17
   6  -5   1   12.60    1.83
   6  -5   1   12.01    2.21
   6   5   2   21.08    3.03
  -6   5  -2   23.82    5.35
   6  -5   2   25.18    2.68
  -6  -5  -2   19.25    2.75
   6  -5   2   23.95    2.37
  -6  -5  -2   22.62    2.89
   6   5   3    3.77    1.87
  -6   5  -3    4.16    3.18
  -6   5  -3    3.90    1.09
  -6  -5  -3    3.86    1.99
  -6  -5  -3    3.14    1.58
   6  -5   3    7.22    1.61
   6  -5   3    4.89    1.54
  -6   5  -4   18.72    4.63
  -6   5  -4   26.42    2.67
   6   5   4   21.62    3.36
   6  -5   4   30.45    2.87
  -6  -5  -4   27.52    3.16
   6  -5   4   26.19    2.72
   6   5   5    7.67    1.52
   6   5   5    6.73    2.48
  -6   5  -5    5.66    1.81
  -6   5  -5   10.38    4.52
   6  -5   5    5.04    1.74
  -6  -5  -5    5.33    1.79
  -6  -5  -5    6.54    2.01
  -6   5  -6    3.70    4.16
   6   5   6    8.15    1.81
   6   5   6    7.32    2.51
  -6   5  -6    4.69    2.05
   6  -5   6    6.21    1.95
  -6  -5  -6    4.13    2.14
  -6  -5  -6    4.68    2.27
   6   6  -6    3.32    2.56
  -6   6   6    2.39    3.73
  -6  -6   6    4.38    2.07
   6  -6  -6    8.05    4.17
   6   6  -5    7.32    2.60
  -6   6   5    8.72    4.31
   6   6  -5    3.01    2.44
  -6  -6   5    4.24    1.90
   6  -6  -5    2.75    4.28
   6   6  -4   11.97    2.89
  -6   6   4   15.09    4.04
   6   6  -4   23.07    4.02
   6  -6  -4   22.63    3.20
   6  -6  -4    8.73    3.76
  -6  -6   4   14.19    3.05
   6   6  -3   22.82    3.52
   6   6  -3   12.66    2.88
  -6   6   3   16.65    4.89
   6  -6  -3   21.82    2.87
  -6  -6   3   13.65    2.75
   6  -6  -3   10.22    3.15
  -6   6   2   34.77    5.47
   6   6  -2   46.72    4.61
   6   6  -2   36.50    4.16
  -6  -6   2   38.47    3.84
   6  -6  -2   40.39    3.49
   6  -6  -2   39.02    4.82
   6   6  -1    4.66    2.02
  -6   6   1    5.63    2.91
  -6  -6   1    6.92    2.12
   6  -6  -1    3.51    1.78
   6  -6  -1    4.04    2.12
  -6   6   0   -3.13    1.85
   6   6   0   -2.68    1.44
   6  -6   0    0.44    1.47
  -6  -6   0    1.63    1.85
  -6  -6   0   -1.33    1.23
   6  -6   0   -1.01    1.06
  -6   6  -1    2.65    2.73
   6   6   1    2.53    2.10
   6  -6   1    8.01    2.00
   6  -6   1    0.35    1.11
  -6  -6  -1    1.24    1.93
  -6  -6  -1    3.72    1.64
  -6   6  -2    9.60    3.89
   6   6   2    7.95    2.82
  -6  -6  -2   15.59    3.29
   6  -6   2   13.06    2.59
  -6  -6  -2   10.15    3.01
   6  -6   2   14.73    2.48
   6   6   3    7.89    3.86
   6  -6   3   11.74    2.29
   6  -6   3   10.55    2.50
  -6  -6  -3    8.64    2.79
  -6   6  -4   30.24    6.67
   6   6   4   38.91    4.79
  -6  -6  -4   33.46    3.86
   6  -6   4   31.76    3.46
  -6  -6  -4   36.97    4.24
   6   7  -2    4.48    2.62
   6   7  -2    6.67    3.49
  -6   7   2    3.11    3.73
   6  -7  -2    6.36    2.81
   6  -7  -2    6.07    2.11
  -6  -7   2    7.28    2.51
   6   7  -1    1.37    2.51
  -6   7   1    5.26    3.74
   6   7  -1    2.09    2.49
   6  -7  -1    2.60    1.87
  -6  -7   1    3.15    2.03
   6  -7  -1    2.31    2.99
   6   7   0    4.90    4.37
  -6   7   0   12.24    5.85
   6  -7   0   13.13    2.75
  -6  -7   0   10.18    2.90
   6  -7   0    6.71    2.44
  -7   0  11   -2.03    1.56
   7   0 -11   -2.58    2.11
   7   0 -11   -0.19    1.71
   7   0 -10   26.05    3.47
  -7   0  10   25.02    3.72
   7   0  -9    0.10    1.13
   7   0  -9    1.17    1.99
  -7   0   9   -0.95    1.19
  -7   0   8   31.07    2.86
   7   0  -8   26.23    5.27
   7   0  -8   25.52    2.98
   7   0  -7    0.31    1.02
  -7   0   7   -0.73    0.91
   7   0  -6   18.35    2.25
   7   0  -6   14.38    1.62
  -7   0   6   15.79    2.53
   7   0  -6   11.59    2.38
  -7   0   5   -0.92    0.96
   7   0  -5   -0.76    0.74
   7   0  -4   61.10    3.81
   7   0  -4   60.90    4.29
  -7   0   3   -0.28    1.05
   7   0  -3    0.03    0.54
   7   0  -3    0.03    0.61
   7   0  -2    4.93    1.13
   7   0  -2    2.12    1.01
  -7   0   2    1.09    1.06
   7   0  -2    3.15    0.89
   7   0  -1   -0.21    0.75
   7   0  -1    0.25    0.68
   7   0  -1    0.11    0.52
  -7   0   1   -0.13    0.68
   7   0   0  408.60   16.19
   7   0   0  409.24   14.74
  -7   0  -1   -0.28    0.55
   7   0   1    0.98    0.59
   7   0   1   -0.12    0.87
   7   0   2   64.32    3.53
  -7   0  -2   75.50    4.33
   7   0   2   60.80    4.35
   7   0   3    0.27    0.84
  -7   0  -3   -0.61    0.55
   7   0   3   -0.64    0.52
   7   0   4    5.82    1.36
  -7   0  -4    5.94    1.83
   7   0   4    4.17    1.61
  -7   0  -5    0.96    1.02
   7   0   5   -0.34    0.61
   7   0   5   -0.11    1.01
  -7   0  -6   14.44    3.21
   7   0   6   13.67    1.88
   7   0   6   13.49    2.93
  -7   0  -7    2.29    1.32
   7   0   7    2.34    1.07
   7   0   7    2.03    1.29
   7   0   8  112.92    6.50
   7   0   8  108.54    7.30
  -7   0  -8  107.87    7.54
   7   1 -11    8.79    2.42
  -7   1  10   17.77    3.05
  -7  -1  10   16.58    2.69
   7  -1 -10   16.35    3.19
   7  -1 -10    5.58    4.96
  -7   1   9   14.47    2.60
   7   1  -9    8.14    2.15
  -7  -1   9   12.93    2.60
   7  -1  -9   14.03    3.76
   7  -1  -9    8.83    2.02
  -7  -1   9    9.34    2.62
  -7   1   8   29.34    3.04
   7   1  -8   25.02    3.06
  -7  -1   8   28.09    3.23
   7  -1  -8   24.12    2.83
  -7  -1   8   26.86    2.61
   7  -1  -8   23.56    5.06
  -7   1   7   27.61    2.93
  -7  -1   7   28.17    3.15
   7  -1  -7   27.80    2.77
  -7  -1   7   29.25    2.68
   7  -1  -7   36.00    4.99
   7   1  -6    7.06    1.86
  -7   1   6    3.51    1.69
   7  -1  -6   10.79    2.03
  -7  -1   6    7.30    1.98
   7  -1  -6    6.85    2.58
  -7  -1   6    9.80    1.89
   7   1  -5   82.70    4.04
  -7   1   5   94.13    5.46
   7   1  -5  104.40    5.96
   7   1  -5   97.67    4.93
   7  -1  -5  105.23    7.05
  -7  -1   5   98.46    4.93
   7  -1  -5   92.81    5.10
  -7  -1   5   94.16    5.56
   7   1  -4   33.67    1.97
   7   1  -4   33.28    2.64
   7   1  -4   38.44    2.31
   7   1  -4   35.47    3.46
  -7   1   4   36.32    3.76
  -7  -1   4   37.77    3.08
   7  -1  -4   36.23    2.91
   7  -1  -4   34.31    3.77
   7   1  -3   51.61    2.59
   7   1  -3   46.16    2.67
  -7   1   3   46.03    4.46
   7   1  -3   51.07    3.41
  -7  -1   3   46.91    3.29
   7  -1  -3   51.12    3.16
  -7  -1   3   49.36    4.32
   7   1  -2   15.67    1.68
  -7   1   2   27.36    2.79
   7   1  -2   19.82    2.12
  -7   1   2   19.51    3.32
   7   1  -2   24.08    1.73
   7   1  -2   18.26    1.40
   7  -1  -2   17.66    1.87
  -7  -1   2   21.28    2.55
   7  -1  -2   17.65    1.72
   7  -1  -2   20.30    2.46
  -7  -1   2   17.28    1.84
   7  -1  -2   18.81    1.78
   7   1  -1   41.06    2.49
   7   1  -1   45.97    3.32
  -7   1   1   54.82    4.78
   7   1  -1   41.19    2.27
  -7  -1   1   40.65    2.64
   7  -1  -1   41.00    3.21
  -7  -1   1   39.24    3.32
   7  -1  -1   39.81    2.66
   7   1   0   11.20    1.15
   7   1   0   11.15    1.79
  -7   1   0   12.92    1.66
   7  -1   0    9.96    1.27
  -7  -1   0   12.72    1.81
  -7   1  -1  109.88    5.40
   7   1   1  103.37    5.85
  -7  -1  -1  120.27    5.86
   7  -1   1  100.09    4.99
  -7   1  -2    3.28    1.22
   7   1   2    3.53    0.93
  -7   1  -2    2.92    1.88
   7   1   2    2.32    1.17
  -7  -1  -2    2.83    1.17
   7  -1   2    4.49    1.12
  -7   1  -3   21.59    3.53
   7   1   3   21.99    1.94
   7   1   3   24.27    2.58
  -7   1  -3   22.18    2.42
  -7  -1  -3   26.17    2.68
   7  -1   3   23.40    2.13
   7   1   4   61.10    3.51
   7   1   4   57.42    4.20
  -7   1  -4   52.43    4.07
   7  -1   4   60.98    3.72
  -7  -1  -4   54.06    4.48
   7   1   5   70.01    4.79
  -7   1  -5   69.61    5.68
   7   1   5   74.02    4.36
   7  -1   5   77.24    4.50
  -7  -1  -5   69.92    5.11
   7  -1   5   80.96    5.39
  -7   1  -6   34.38    3.72
   7   1   6   28.16    2.60
  -7  -1  -6   28.53    3.47
   7  -1   6   31.65    2.83
  -7   1  -7    1.56    1.50
   7   1   7    1.07    0.99
   7   1   7    1.11    1.43
  -7  -1  -7    2.05    1.59
   7  -1   7    1.98    1.16
   7  -1   7    2.52    1.68
  -7   1  -8    6.01    2.76
   7   1   8    8.06    2.19
   7  -1   8    5.58    2.06
   7  -1   8    9.87    2.22
  -7  -1  -8    8.61    2.56
   7   2 -10    2.22    1.80
  -7  -2  10    8.13    2.47
   7  -2 -10    1.82    2.35
   7  -2 -10    3.83    1.66
  -7  -2  10    5.83    1.93
  -7   2   9   23.22    3.00
   7   2  -9   24.11    3.29
  -7  -2   9   25.28    3.46
   7  -2  -9   23.33    3.14
   7  -2  -9   22.76    5.18
  -7  -2   9   25.31    2.79
  -7   2   8   15.62    3.02
   7  -2  -8   17.33    4.89
  -7  -2   8   15.77    3.33
   7  -2  -8   14.96    2.70
  -7  -2   8   13.63    2.20
  -7   2   7   48.82    4.10
   7   2  -7   49.23    4.25
  -7  -2   7   49.17    4.27
   7  -2  -7   47.65    3.59
   7  -2  -7   48.79    5.51
  -7   2   6    6.52    2.27
  -7   2   6    2.57    1.67
   7   2  -6    4.15    1.19
   7  -2  -6    5.21    1.32
  -7  -2   6    2.92    1.45
   7  -2  -6    1.74    1.79
  -7   2   5   25.53    3.08
   7   2  -5   27.01    2.31
   7   2  -5   22.30    2.89
  -7   2   5   24.97    3.62
   7  -2  -5   26.89    2.29
  -7  -2   5   21.72    2.68
   7  -2  -5   28.69    3.83
  -7   2   4   64.46    5.46
   7   2  -4   60.39    4.90
   7   2  -4   79.23    4.32
  -7  -2   4   69.83    4.53
   7  -2  -4   67.62    5.69
   7  -2  -4   73.63    3.93
   7  -2  -4   68.27    3.76
  -7   2   3   13.64    3.54
   7   2  -3   15.11    1.86
   7  -2  -3   14.48    1.75
  -7  -2   3   14.99    3.29
   7  -2  -3   13.04    2.74
   7  -2  -3   10.71    2.10
  -7  -2   3   15.48    2.00
   7  -2  -3   12.98    1.41
   7   2  -2   22.81    2.34
  -7   2   2   22.60    3.59
  -7   2   2   23.17    2.47
  -7  -2   2   20.22    2.17
  -7  -2   2   22.65    2.92
   7  -2  -2   23.51    2.05
   7  -2  -2   23.05    2.13
   7  -2  -2   26.13    2.22
   7  -2  -2   23.33    3.01
   7   2  -1   67.30    4.31
  -7   2   1   63.38    3.89
  -7   2   1   66.81    5.71
   7   2  -1   68.66    3.85
  -7  -2   1   77.32    4.96
   7  -2  -1   67.71    4.53
   7  -2  -1   64.69    3.66
  -7  -2   1   69.50    3.89
   7  -2  -1   74.34    3.96
   7   2   0   14.60    1.99
  -7   2   0   13.67    1.70
  -7   2   0   19.28    4.12
   7  -2   0   14.66    1.74
  -7  -2   0   12.89    1.60
   7  -2   0   11.88    1.52
  -7  -2   0   13.47    2.07
   7   2   1  112.63    6.17
   7   2   1  119.61    4.80
  -7   2  -1  108.24    5.37
  -7   2  -1  104.56    7.73
  -7  -2  -1  109.99    4.70
   7  -2   1  113.35    5.44
  -7  -2  -1  118.22    6.17
   7   2   2   25.88    1.89
  -7   2  -2   28.69    4.09
  -7   2  -2   24.78    2.35
   7   2   2   27.62    2.78
   7  -2   2   29.82    2.39
  -7  -2  -2   31.90    2.88
  -7   2  -3    1.16    0.97
   7   2   3    1.75    1.27
   7   2   3    2.38    0.82
  -7   2  -3    2.92    2.34
  -7  -2  -3    1.39    1.02
   7  -2   3    0.44    0.77
  -7   2  -4    1.47    1.10
   7   2   4    1.13    1.09
  -7   2  -4    6.04    2.69
   7   2   4    3.82    1.00
   7  -2   4    2.27    0.87
  -7  -2  -4    1.66    1.25
   7   2   5    5.86    1.36
  -7   2  -5    4.68    3.79
   7   2   5    5.80    2.02
  -7  -2  -5    2.73    1.34
   7  -2   5    2.80    1.16
  -7   2  -6   35.91    5.21
   7   2   6   28.02    3.07
   7   2   6   31.10    2.64
  -7   2  -6   27.00    3.54
  -7  -2  -6   23.52    3.11
   7  -2   6   27.03    2.71
  -7   2  -7    9.43    2.49
   7   2   7    7.94    1.77
   7   2   7   10.49    2.30
  -7  -2  -7    6.51    2.16
   7  -2   7   11.68    2.28
   7   2   8   13.25    2.94
  -7   2  -8    8.53    3.18
   7   2   8   16.25    2.78
  -7  -2  -8   12.33    2.97
   7  -2   8    8.97    2.52
   7  -2   8   10.84    2.57
   7   3 -10    6.37    2.51
  -7  -3  10    1.27    1.75
   7  -3 -10    5.85    2.12
   7  -3  -9    9.88    2.19
  -7   3   8   46.15    4.26
   7   3  -8   42.08    4.22
  -7  -3   8   48.32    4.54
   7  -3  -8   46.69    3.60
   7  -3  -8   36.37    5.23
   7   3  -7   13.00    2.59
  -7   3   7   15.64    3.11
   7   3  -7   13.38    2.02
  -7   3   7   12.99    3.42
  -7  -3   7   10.22    2.69
   7  -3  -7   13.98    1.93
   7  -3  -7   10.29    3.32
   7   3  -6    2.83    1.51
  -7   3   6    0.70    1.55
  -7   3   6    0.55    2.07
   7   3  -6    3.37    1.27
  -7  -3   6    3.39    1.53
   7  -3  -6    1.21    1.76
   7   3  -5    0.20    1.06
   7   3  -5    1.14    0.98
  -7   3   5   -0.98    1.13
  -7   3   5    1.06    1.94
   7  -3  -5    0.55    0.66
  -7  -3   5    0.32    1.02
   7  -3  -5   -0.53    1.34
   7  -3  -5   -0.54    0.57
  -7   3   4   76.08    6.13
   7   3  -4   60.83    4.06
   7   3  -4   64.80    5.06
   7  -3  -4   61.43    4.26
   7  -3  -4   65.19    3.34
   7  -3  -4   70.72    6.04
  -7  -3   4   61.22    4.50
   7  -3  -4   65.18    3.26
  -7   3   3   28.22    5.21
   7   3  -3   22.15    2.34
  -7  -3   3   22.01    2.51
   7  -3  -3   19.73    2.25
   7  -3  -3   19.14    1.52
   7  -3  -3   12.27    3.10
   7   3  -2   19.57    2.35
  -7   3   2   24.59    4.02
   7  -3  -2   19.94    1.78
   7  -3  -2   18.83    2.09
  -7  -3   2   19.64    2.30
  -7  -3   2   20.40    3.04
   7  -3  -2   21.08    3.04
  -7   3   1   98.15    7.39
   7   3  -1   99.89    5.60
  -7   3   1   98.71    4.92
  -7  -3   1   95.89    6.14
  -7  -3   1   94.18    5.21
   7  -3  -1   93.46    4.51
   7  -3  -1   94.86    6.50
   7  -3  -1  100.53    5.15
  -7   3   0   49.25    5.31
  -7   3   0   53.62    4.23
   7   3   0   48.15    3.68
  -7   3   0   46.58    2.89
  -7  -3   0   48.91    3.28
  -7  -3   0   43.64    3.82
   7  -3   0   43.28    3.13
   7  -3   0   43.30    2.91
   7   3   1   44.79    3.60
  -7   3  -1   46.25    2.86
  -7   3  -1   47.24    5.35
  -7  -3  -1   47.59    3.42
   7  -3   1   46.69    3.05
  -7  -3  -1   38.55    3.53
   7  -3   1   46.56    3.14
   7   3   2    7.86    1.85
  -7   3  -2   12.05    1.64
  -7   3  -2   11.32    3.60
  -7  -3  -2    8.81    1.97
   7  -3   2    7.83    1.94
   7   3   3    5.37    1.01
  -7   3  -3    5.39    1.36
  -7   3  -3    4.93    3.12
   7   3   3    3.91    1.65
  -7  -3  -3    2.83    1.36
   7  -3   3    4.49    1.28
   7   3   4   57.77    4.29
  -7   3  -4   55.15    4.05
  -7   3  -4   51.96    6.05
   7   3   4   54.63    3.20
   7  -3   4   54.18    3.74
  -7  -3  -4   52.80    4.18
   7   3   5    7.57    2.04
   7   3   5    9.00    1.58
  -7   3  -5    5.74    3.91
  -7   3  -5   10.15    2.61
  -7  -3  -5    6.53    1.81
   7  -3   5    5.55    1.42
   7   3   6   13.29    2.63
  -7   3  -6   16.84    3.33
   7   3   6   12.46    1.99
  -7   3  -6   14.47    4.54
  -7  -3  -6   19.27    2.87
   7  -3   6   12.95    2.39
  -7   3  -7   10.18    2.88
  -7   3  -7    9.40    4.10
   7   3   7    6.79    2.11
   7   3   7    4.57    1.55
   7  -3   7    8.41    2.16
  -7  -3  -7    5.00    2.16
  -7   4   9   23.71    4.56
   7   4  -9   24.39    3.70
  -7  -4   9   30.61    4.30
   7  -4  -9   24.72    5.55
   7   4  -8    5.40    2.22
  -7   4   8    5.80    3.44
   7  -4  -8    2.24    1.23
  -7  -4   8   -3.47    2.34
   7   4  -7   26.61    3.33
  -7   4   7   32.93    5.48
   7   4  -7   20.35    3.10
  -7   4   7   22.81    3.93
   7  -4  -7   24.35    5.48
  -7  -4   7   20.74    3.09
   7   4  -6   15.84    2.72
   7   4  -6   17.06    3.36
  -7   4   6   22.24    4.74
  -7   4   6   16.24    3.10
  -7  -4   6   17.83    3.19
   7  -4  -6   15.45    3.98
   7   4  -5    7.27    1.86
  -7   4   5   12.70    4.18
   7   4  -5    9.88    2.35
   7  -4  -5    9.56    3.08
  -7  -4   5    7.12    2.26
   7   4  -4    7.56    2.39
  -7   4   4    8.65    3.30
   7   4  -4    6.68    1.74
   7  -4  -4    2.29    2.62
   7  -4  -4    5.61    1.54
  -7  -4   4    7.95    2.01
  -7   4   3   61.24    6.71
   7   4  -3   51.47    4.27
   7  -4  -3   47.01    5.06
   7  -4  -3   45.19    3.58
  -7  -4   3   47.41    3.99
  -7  -4   2   20.51    2.61
   7  -4  -2   17.51    2.17
   7  -4  -2   16.33    3.36
  -7   4   1    0.89    1.97
   7   4  -1    0.87    1.27
   7  -4  -1   -0.48    1.34
  -7  -4   1    2.01    1.12
   7  -4  -1    3.18    1.19
  -7   4   0    3.81    2.48
   7   4   0    2.69    1.30
   7  -4   0    3.98    1.51
  -7  -4   0    5.67    1.56
   7  -4   0    3.58    1.20
  -7   4  -1   27.28    4.41
   7   4   1   17.31    2.45
  -7  -4  -1   19.62    2.42
   7  -4   1   13.59    1.85
  -7  -4  -1   12.71    2.67
  -7   4  -2   21.05    2.12
   7   4   2   18.27    2.56
  -7   4  -2   24.70    5.80
  -7  -4  -2   19.78    2.33
  -7  -4  -2   22.48    2.84
   7  -4   2   18.02    2.19
   7   4   3   34.45    3.35
  -7   4  -3   25.61    2.52
  -7   4  -3   38.41    5.36
  -7  -4  -3   26.70    3.10
   7  -4   3   27.01    2.64
  -7  -4  -3   29.01    2.76
  -7   4  -4   14.44    4.35
   7   4   4   15.04    1.59
  -7   4  -4   13.91    2.15
   7   4   4   18.28    2.68
   7  -4   4   11.29    2.14
  -7  -4  -4   11.41    2.12
  -7  -4  -4   12.77    2.56
  -7   4  -5   92.49    6.41
  -7   4  -5   90.42    8.35
   7   4   5   92.53    5.93
   7   4   5   93.13    4.71
   7  -4   5   89.33    5.39
  -7  -4  -5   82.60    5.86
   7   4   6    8.06    1.53
  -7   4  -6    5.14    3.51
   7   4   6    9.99    2.60
  -7   4  -6    9.04    2.55
   7  -4   6    8.87    2.17
  -7   5   7   19.06    3.76
  -7   5   7    3.41    4.75
   7   5  -7   10.06    3.05
   7   5  -7   12.28    3.22
  -7  -5   7   17.49    3.51
   7  -5  -7   13.43    4.39
  -7   5   6    5.73    3.67
   7   5  -6    3.56    2.41
   7   5  -6    7.11    2.30
  -7  -5   6    9.04    2.41
   7  -5  -6    3.30    2.89
   7   5  -5    3.00    1.70
   7   5  -5   -0.25    1.63
  -7   5   5   -0.09    3.24
   7  -5  -5    0.92    1.24
   7  -5  -5   -3.05    2.09
  -7  -5   5    2.67    1.58
  -7   5   4   18.30    4.63
   7   5  -4   14.76    3.01
   7   5  -4   10.81    2.46
  -7  -5   4   14.33    2.78
   7  -5  -4   12.19    3.65
   7   5  -3    3.40    2.14
  -7   5   3    3.93    2.92
   7   5  -3    2.82    1.80
   7  -5  -3    4.18    2.62
  -7  -5   3    2.69    1.69
   7  -5  -3    2.12    1.20
  -7   5   2    9.58    3.35
   7   5  -2   11.99    2.64
   7  -5  -2   16.29    2.36
  -7  -5   2   13.66    2.77
  -7   5   1   23.92    5.33
   7   5  -1   19.87    2.82
  -7  -5   1   18.81    2.67
  -7  -5   1   11.40    3.08
   7  -5  -1   18.63    2.40
   7   5   0   43.43    4.16
  -7   5   0   64.08    6.69
   7  -5   0   47.53    4.11
  -7  -5   0   50.26    4.89
   7  -5   0   49.17    3.65
  -7  -5   0   54.76    4.36
   7   5   1   27.15    3.31
  -7   5  -1   26.36    5.40
   7  -5   1   19.32    2.33
   7  -5   1   25.62    2.95
  -7  -5  -1   24.18    3.42
  -7   5  -2   23.86    5.68
   7   5   2   23.05    3.24
  -7  -5  -2   22.81    3.25
   7  -5   2   27.57    2.79
   7  -5   2   23.57    2.56
  -7   5  -3   17.68    5.49
  -7   5  -3   15.40    1.95
   7   5   3    9.07    2.51
  -7  -5  -3   14.59    3.04
   7  -5   3   16.15    2.40
  -7   5  -4    1.13    3.20
   7   5   4    2.82    1.94
  -7   5  -4    0.73    1.17
   7  -5   4    1.95    1.48
  -7  -5  -4    2.59    1.78
  -7  -5  -4   -0.09    1.29
   7   5   5   11.25    4.08
   7   5   5   13.43    2.67
  -7   5  -5   13.54    2.62
  -7   5  -5   15.95    8.53
  -7  -5  -5   15.20    2.76
   7  -5   5   21.23    2.76
  -7   6   5   12.56    4.50
   7   6  -5   13.31    2.94
   7  -6  -5   10.56    3.60
   7  -6  -5   19.90    3.37
   7   6  -4   47.00    4.93
   7   6  -4   46.14    4.85
  -7   6   4   58.22    6.92
   7  -6  -4   39.94    4.30
  -7  -6   4   40.35    5.78
   7  -6  -4   27.29    5.32
   7   6  -3   13.12    3.41
  -7   6   3    5.09    3.93
   7   6  -3    2.88    1.97
   7  -6  -3    4.46    2.25
   7  -6  -3   11.68    3.54
  -7  -6   3    9.50    2.77
   7   6  -2   43.63    4.76
  -7   6   2   47.67    6.53
  -7  -6   2   46.71    4.48
   7  -6  -2   59.00    4.26
   7  -6  -2   35.45    4.98
   7   6  -1    4.56    2.85
  -7   6   1    4.22    3.74
   7  -6  -1   11.51    2.37
  -7  -6   1    9.72    2.60
   7  -6  -1    8.78    2.57
  -7  -6   0   14.78    2.86
  -7  -6   0   13.93    3.42
   7  -6   0   12.74    2.65
   7   6   1   10.85    2.93
  -7   6  -1   27.09    6.77
  -7  -6  -1   17.53    3.32
   7  -6   1   21.88    3.18
   7  -6   1   16.55    3.00
  -7  -6  -1   17.95    3.63
   7   6   2    2.39    1.99
  -7   6  -2    2.88    3.89
   7  -6   2    3.59    2.16
  -7  -6  -2    4.84    2.26
  -7  -6  -2    1.34    1.84
   7  -6   2    1.53    1.70
   7   6   3   -0.74    1.95
  -7   6  -3    2.13    3.55
  -7  -6  -3    1.65    1.71
   7  -6   3    3.44    1.85
   7  -6   3   -0.22    1.46
  -7  -6  -3   -0.37    1.74
  -8   0  10   27.29    3.56
   8   0 -10   32.71    6.34
   8   0 -10   25.27    3.54
  -8   0   9   -0.73    1.43
   8   0  -9   -2.73    1.47
   8   0  -9    0.76    1.30
   8   0  -8   63.12    6.39
   8   0  -8   55.05    4.54
   8   0  -7   -0.38    1.43
  -8   0   7   -1.23    1.14
   8   0  -6   36.41    4.48
  -8   0   6   28.89    3.07
   8   0  -6   35.26    2.74
   8   0  -6   31.05    3.16
   8   0  -5    0.77    0.91
   8   0  -5   -0.56    0.92
   8   0  -4    0.13    0.71
   8   0  -4    0.92    0.92
   8   0  -4   -0.09    1.10
  -8   0   3    0.77    1.37
   8   0  -3    0.51    0.77
   8   0  -3    0.32    0.62
   8   0  -2   95.94    4.63
   8   0  -2   92.01    5.70
   8   0  -2   92.95    5.44
  -8   0   2   86.72    5.71
   8   0  -2   92.06    4.42
   8   0  -1    1.31    1.03
   8   0  -1    1.08    0.62
  -8   0   1   -0.07    0.81
   8   0   0   66.89    4.60
   8   0   0   65.78    3.53
  -8   0  -1    2.78    1.12
   8   0   1    0.34    0.92
   8   0   1   -0.13    0.48
   8   0   2  134.87    6.06
   8   0   2  130.57    7.26
   8   0   3    0.19    0.64
  -8   0  -3   -0.71    0.68
   8   0   3    1.36    1.12
  -8   0  -4    3.48    1.43
   8   0   4    8.29    2.55
   8   0   5   -0.15    0.65
   8   0   5   -0.42    1.02
  -8   0  -5   -0.81    0.80
   8   0   6   27.96    2.70
   8   0   6   27.69    3.36
  -8   0  -6   21.02    3.03
   8   0   7    0.43    0.87
   8   0   7   -1.63    1.30
  -8   1  10   18.60    3.63
   8   1 -10   16.87    3.47
   8  -1 -10   16.15    4.78
   8  -1 -10   22.09    3.19
  -8  -1  10   19.15    3.14
   8   1  -9   -0.31    1.08
  -8   1   9   -0.65    1.46
   8  -1  -9    4.04    2.64
  -8  -1   9    1.31    1.85
   8  -1  -9    1.07    1.27
   8   1  -8    8.22    2.18
  -8   1   8   14.53    2.84
  -8  -1   8    8.20    2.40
   8  -1  -8   12.51    2.45
  -8  -1   8   16.09    2.60
   8  -1  -8   12.78    3.82
   8   1  -7   29.05    3.28
   8   1  -7   31.80    2.40
   8  -1  -7   32.91    2.69
   8  -1  -7   30.70    4.51
  -8  -1   7   31.96    3.42
   8  -1  -7   32.31    3.07
  -8  -1   7   32.90    3.13
   8   1  -6    2.22    0.91
  -8   1   6   -0.22    1.30
   8  -1  -6    0.82    0.99
   8  -1  -6    1.49    2.04
   8  -1  -6    1.04    0.98
  -8  -1   6    3.15    1.48
   8   1  -5    7.36    2.04
   8   1  -5    8.05    1.71
   8   1  -5   10.17    1.28
  -8  -1   5    7.88    1.88
   8  -1  -5    7.01    1.66
   8  -1  -5    9.39    2.79
   8   1  -4   45.96    3.34
   8   1  -4   42.96    4.07
   8   1  -4   37.85    2.40
   8   1  -4   43.51    2.58
   8  -1  -4   39.71    4.29
  -8  -1   4   45.20    3.47
   8  -1  -4   44.21    3.16
   8  -1  -4   48.40    3.60
   8   1  -3  184.26    8.32
   8   1  -3  170.82    6.95
  -8   1   3  163.26    9.63
   8   1  -3  180.75    6.96
  -8  -1   3  166.90    7.90
   8  -1  -3  186.72    9.35
  -8  -1   3  158.51    9.29
   8  -1  -3  179.39    7.58
   8   1  -2   96.91    5.45
  -8   1   2   88.07    6.58
  -8   1   2   89.28    5.59
   8   1  -2   93.53    4.12
   8   1  -2   77.11    4.75
   8  -1  -2   94.93    4.66
  -8  -1   2   88.07    5.24
   8  -1  -2   95.60    4.74
   8  -1  -2   98.23    5.83
  -8  -1   2   93.18    6.05
  -8   1   1   23.12    2.56
   8   1  -1   16.14    1.95
   8   1  -1   20.61    1.61
   8   1  -1   17.82    2.32
  -8   1   1   23.35    3.40
   8  -1  -1   16.79    1.75
  -8  -1   1   23.65    2.79
  -8   1   0   10.72    2.90
   8   1   0    8.08    1.11
   8   1   0    8.97    2.10
  -8   1   0    5.39    1.47
   8  -1   0    7.74    1.48
  -8  -1   0    8.90    1.96
  -8   1  -1   39.11    4.40
   8   1   1   26.01    2.81
  -8   1  -1   28.71    2.57
   8   1   1   23.97    1.94
   8  -1   1   25.57    2.21
   8   1   2   18.69    1.82
   8   1   2   19.94    2.52
  -8   1  -2   22.95    2.38
   8  -1   2   18.50    1.93
  -8  -1  -2   19.11    2.38
   8   1   3    0.51    1.22
   8   1   3    3.76    1.10
  -8   1  -3    2.41    1.24
   8  -1   3    5.16    1.36
  -8  -1  -3    1.56    1.21
  -8   1  -4   31.34    5.73
   8   1   4   29.14    2.42
   8   1   4   27.48    3.08
   8  -1   4   27.90    3.31
  -8  -1  -4   27.90    3.07
   8  -1   4   30.32    2.63
   8   1   5   78.98    5.28
   8   1   5   72.81    4.36
  -8   1  -5   72.94    5.28
  -8  -1  -5   73.67    5.32
   8  -1   5   74.02    5.44
   8  -1   5   68.74    4.49
   8   1   6   32.82    3.43
   8   1   6   31.16    2.78
  -8   1  -6   25.27    3.40
   8  -1   6   31.71    2.94
  -8  -1  -6   29.44    3.48
   8  -1   6   33.49    3.69
   8   1   7    6.78    1.69
  -8   1  -7    6.47    3.17
   8   1   7    2.48    1.84
   8  -1   7    5.46    1.84
   8  -1   7    6.67    2.44
  -8  -1  -7    4.34    2.05
   8   2 -10    5.19    2.17
  -8   2  10    3.64    2.48
   8  -2 -10    5.43    3.05
  -8  -2  10   10.74    2.38
  -8  -2  10    7.03    3.02
   8  -2 -10    5.51    2.16
  -8   2   9    6.35    2.63
   8   2  -9    5.68    2.50
   8  -2  -9    6.08    1.98
  -8  -2   9    6.69    2.08
   8   2  -8   20.06    2.96
  -8   2   8   17.31    3.49
  -8  -2   8   18.43    3.60
   8  -2  -8   18.91    4.65
   8  -2  -8   20.25    2.62
   8   2  -7   50.15    3.27
   8   2  -7   44.89    4.16
  -8   2   7   44.62    4.27
   8  -2  -7   45.80    5.53
  -8  -2   7   51.18    4.42
   8  -2  -7   47.69    3.68
  -8   2   6    7.17    2.90
   8   2  -6    4.09    1.27
   8   2  -6    3.46    1.57
  -8   2   6    3.05    1.79
   8  -2  -6    3.76    1.33
   8  -2  -6    0.74    1.74
  -8  -2   6    4.91    1.90
  -8   2   5   25.92    4.71
   8   2  -5   15.64    3.26
   8   2  -5   19.98    2.15
  -8  -2   5   18.44    2.59
   8  -2  -5   18.32    2.06
   8  -2  -5   21.42    4.17
   8   2  -4   25.63    2.57
  -8   2   4   26.54    4.26
   8   2  -4   23.39    3.26
  -8  -2   4   27.46    2.92
   8  -2  -4   30.67    2.58
   8  -2  -4   31.02    2.75
   8  -2  -4   27.01    3.78
  -8   2   3   -0.35    1.69
   8   2  -3    6.22    1.65
   8  -2  -3    0.22    1.14
  -8  -2   3    1.21    1.69
   8  -2  -3   -0.72    1.16
   8  -2  -3    1.41    1.10
  -8  -2   3    1.79    1.14
  -8   2   2   76.49    6.37
   8   2  -2   65.69    4.44
   8  -2  -2   69.22    5.54
   8  -2  -2   74.74    4.19
  -8  -2   2   60.17    4.07
  -8  -2   2   64.03    5.19
  -8   2   1   53.29    3.75
  -8   2   1   58.40    5.61
   8   2  -1   53.31    3.97
  -8  -2   1   49.54    4.30
   8  -2  -1   54.81    3.52
   8   2   0   42.84    3.60
  -8   2   0   49.49    3.27
  -8   2   0   52.15    5.46
   8  -2   0   41.64    2.98
  -8  -2   0   42.00    3.74
  -8   2  -1   65.42    6.13
   8   2   1   59.97    3.35
  -8   2  -1   57.08    3.71
   8   2   1   64.88    4.55
   8  -2   1   58.62    3.66
  -8  -2  -1   65.13    4.48
   8   2   2   15.90    1.54
  -8   2  -2   14.08    1.95
  -8  -2  -2   11.27    2.53
  -8   2  -3   41.64    5.39
   8   2   3   37.94    3.54
   8   2   3   43.60    2.74
  -8   2  -3   39.05    3.27
  -8  -2  -3   34.56    3.35
   8  -2   3   40.89    3.06
   8   2   4   23.36    2.09
  -8   2  -4   28.90    4.95
  -8   2  -4   18.54    2.86
   8   2   4   24.98    2.90
   8  -2   4   28.26    2.56
  -8  -2  -4   25.58    2.96
   8   2   5    1.82    1.08
  -8   2  -5    2.07    1.47
   8   2   5    3.48    1.62
  -8   2  -5    5.32    2.84
   8  -2   5    5.22    1.60
  -8  -2  -5    2.36    1.43
   8   2   6   27.49    2.56
   8   2   6   24.81    3.14
  -8   2  -6   23.80    3.39
  -8  -2  -6   23.37    3.15
   8  -2   6   26.59    2.81
   8   2   7    6.36    2.09
   8   2   7   10.70    2.05
  -8   2  -7   12.79    3.73
   8  -2   7   14.25    2.79
   8  -2   7   10.13    2.96
  -8  -2  -7    9.46    2.46
   8   3  -9    4.67    1.95
  -8   3   9   11.00    3.23
   8  -3  -9   13.22    3.92
  -8  -3   9    5.81    2.52
   8  -3  -9    6.85    3.67
  -8   3   8   23.14    4.23
   8   3  -8   17.87    2.73
   8   3  -8   17.41    3.56
   8  -3  -8   21.44    2.72
  -8  -3   8   22.20    3.21
   8  -3  -8   20.38    5.04
  -8   3   7   37.51    5.26
  -8   3   7   31.70    3.90
   8   3  -7   35.69    3.82
   8   3  -7   40.40    3.16
  -8  -3   7   34.32    3.84
   8  -3  -7   36.16    2.99
   8  -3  -7   28.42    5.71
   8   3  -6    9.34    1.79
  -8   3   6    4.36    2.95
   8   3  -6    5.39    1.88
  -8  -3   6    4.39    1.74
   8  -3  -6    6.98    1.56
   8  -3  -6    2.59    2.44
   8   3  -5    2.52    1.38
   8   3  -5    0.08    0.89
  -8   3   5    4.17    2.77
   8  -3  -5    2.23    0.93
   8  -3  -5    1.61    1.17
  -8  -3   5    1.60    1.24
   8   3  -4   13.82    3.11
  -8   3   4   21.78    4.80
   8   3  -4   15.84    2.18
   8  -3  -4   16.40    3.95
   8  -3  -4   16.81    1.60
   8  -3  -4   15.76    2.27
  -8  -3   4   15.52    2.78
   8  -3  -4   14.86    1.64
  -8   3   3   31.88    5.75
   8   3  -3   25.57    2.70
  -8  -3   3   23.97    4.83
  -8  -3   3   24.66    2.83
   8  -3  -3   26.27    2.14
   8  -3  -3   29.47    2.82
   8  -3  -3   26.62    3.84
  -8   3   2   10.51    3.38
   8   3  -2   10.02    2.31
   8  -3  -2   10.41    2.61
  -8  -3   2    7.32    2.81
  -8  -3   2   13.21    1.94
  -8   3   1   31.16    2.92
   8  -3  -1   34.73    3.49
   8  -3  -1   36.30    2.58
  -8  -3   1   36.04    4.41
  -8  -3   1   33.75    2.95
  -8   3   0    1.68    1.10
  -8   3   0    3.71    2.63
   8   3   0    0.40    0.90
   8  -3   0    1.54    0.80
  -8  -3   0    1.81    1.35
   8  -3   0    1.87    1.00
  -8  -3   0    3.06    1.19
  -8   3  -1   10.99    1.70
   8   3   1    8.36    2.08
  -8   3  -1    8.97    3.26
  -8  -3  -1   12.52    2.55
   8   3   2   27.72    2.96
  -8   3  -2   36.96    6.78
  -8   3  -2   27.64    2.49
   8  -3   2   28.93    2.61
  -8  -3  -2   25.66    3.03
   8   3   3   73.98    3.81
   8   3   3   80.80    5.26
  -8   3  -3   68.53    4.47
  -8   3  -3   76.90    7.23
  -8  -3  -3   67.95    5.03
   8  -3   3   72.21    4.49
  -8   3  -4   15.00    4.47
  -8   3  -4   20.46    2.60
   8   3   4   18.12    2.71
   8   3   4   21.75    1.93
   8  -3   4   21.96    2.41
  -8  -3  -4   13.26    2.73
   8   3   5   -0.21    1.15
  -8   3  -5    4.90    1.74
  -8   3  -5    1.31    2.86
   8   3   5    1.18    1.06
  -8  -3  -5    3.15    1.62
   8  -3   5    1.51    1.04
  -8   3  -6   23.74    5.68
  -8   3  -6   21.60    3.34
   8   3   6   22.85    2.41
   8   3   6   19.50    3.05
   8  -3   6   21.74    2.90
  -8  -3  -6   20.68    3.82
  -8   4   8    1.78    2.07
   8   4  -8    1.02    1.74
  -8  -4   8    2.35    1.50
   8  -4  -8    0.40    2.76
   8   4  -7   17.97    3.16
  -8   4   7   36.06    6.56
   8  -4  -7   28.41    5.68
  -8  -4   7   26.78    3.67
   8   4  -6   19.23    2.98
   8   4  -6   22.44    2.88
  -8   4   6   27.93    5.53
  -8  -4   6   21.83    3.07
   8  -4  -6   18.39    4.73
   8   4  -5    2.29    1.60
  -8   4   5    5.77    3.33
   8   4  -5    1.52    1.54
   8  -4  -5    3.19    2.38
   8  -4  -5    1.15    1.18
  -8  -4   5    4.13    1.86
   8   4  -4    3.94    1.94
  -8   4   4   13.62    3.81
   8   4  -4    9.49    2.21
   8  -4  -4    9.78    3.65
  -8  -4   4    8.53    2.34
   8  -4  -4    9.01    2.09
   8   4  -3  101.48    6.08
  -8   4   3  109.54    8.52
  -8  -4   3  110.28    6.61
   8  -4  -3  101.86    7.64
   8  -4  -3  101.69    5.88
   8   4  -2    8.96    2.14
  -8   4   2    8.91    3.90
   8  -4  -2    8.42    2.09
  -8  -4   2    9.25    2.24
  -8  -4   2    6.60    2.57
   8  -4  -2    3.12    2.04
   8   4  -1    9.81    2.19
  -8   4   1   14.25    4.29
   8  -4  -1   11.46    2.10
  -8  -4   1    9.90    2.20
   8  -4  -1    6.82    2.20
  -8  -4   1    9.66    2.90
  -8   4   0   35.36    5.28
   8   4   0   35.47    3.45
  -8  -4   0   36.50    4.10
   8  -4   0   34.19    3.00
  -8  -4   0   36.20    3.26
   8  -4   0   37.46    3.30
  -8   4  -1   12.20    1.84
   8   4   1    9.79    2.20
  -8   4  -1    9.61    3.74
  -8  -4  -1   11.32    2.75
   8  -4   1    8.31    1.84
  -8  -4  -1   11.60    2.06
   8  -4   1   11.14    1.52
  -8   4  -2   47.51    3.20
  -8   4  -2   50.10    6.02
   8   4   2   42.97    3.96
  -8  -4  -2   43.73    4.15
   8  -4   2   46.78    3.64
  -8  -4  -2   42.99    3.50
  -8   4  -3    9.08    1.84
   8   4   3    6.63    1.93
  -8   4  -3    9.55    4.26
   8  -4   3    8.20    1.83
  -8  -4  -3    7.49    2.19
   8   4   4    2.74    1.57
   8   4   4    7.33    1.44
  -8   4  -4    6.82    3.97
  -8   4  -4    4.95    1.64
   8  -4   4    5.13    1.79
  -8  -4  -4    5.07    1.86
   8   4   5   43.60    3.09
  -8   4  -5   43.53    4.06
   8   4   5   44.64    4.56
  -8   4  -5   35.95    6.07
  -8  -4  -5   44.31    4.27
   8  -4   5   53.86    4.05
   8   5  -7    2.52    1.76
  -8   5   6   30.06    6.15
   8   5  -6   19.32    3.46
   8   5  -6   34.90    4.21
  -8  -5   6   20.62    3.92
   8  -5  -6   29.52    3.50
   8   5  -5   23.50    3.50
   8   5  -5   16.48    3.18
  -8   5   5   20.40    5.15
   8  -5  -5   20.69    4.86
  -8  -5   5   22.73    3.93
   8   5  -4    0.21    1.71
   8   5  -4    4.67    2.03
  -8   5   4    5.10    3.69
   8  -5  -4    3.91    2.77
   8  -5  -4    2.46    1.54
  -8  -5   4    4.99    1.77
   8   5  -3    2.06    2.16
  -8   5   3   11.65    4.30
   8   5  -3    3.36    1.86
  -8  -5   3    7.91    2.08
   8  -5  -3    7.53    1.95
   8  -5  -3    4.32    2.68
   8   5  -2    6.90    2.08
  -8   5   2    4.66    3.48
   8  -5  -2    0.87    2.28
   8  -5  -2    4.50    1.72
  -8  -5   2    4.71    1.90
  -8   5   1    9.96    4.35
   8   5  -1    9.22    2.53
  -8  -5   1   10.55    2.91
  -8  -5   1   10.05    2.48
   8  -5  -1    7.13    2.70
   8  -5  -1    9.18    2.10
  -8   5   0   19.98    4.86
   8   5   0   21.88    3.34
  -8  -5   0   23.03    2.92
  -8  -5   0   24.39    3.64
   8  -5   0   22.23    3.14
   8  -5   0   29.45    2.85
   8   5   1    8.05    2.40
  -8   5  -1    5.99    3.79
  -8  -5  -1    5.21    2.02
  -8  -5  -1    4.71    2.25
   8  -5   1    6.86    1.90
   8  -5   1    4.22    1.56
   8   5   2   84.39    6.99
  -8   5  -2   72.38    9.29
   8  -5   2   83.02    5.32
  -8  -5  -2   83.01    5.41
  -8  -5  -2   74.53    5.97
   8   5   3    6.92    2.40
  -8   5  -3    3.76    2.09
  -8   5  -3   10.46    5.02
   8  -5   3    6.05    2.07
  -8  -5  -3    7.81    2.30
  -8  -5  -3    7.31    2.48
  -8   5  -4    1.91    1.88
  -8   5  -4    1.77    3.73
   8   5   4    2.65    2.38
   8  -5   4    6.07    2.18
  -8  -5  -4    0.72    1.91
  -8  -5  -4    5.47    2.13
   8   6  -4   20.80    4.13
   8   6  -3    9.01    3.88
  -8   6   3    9.79    4.67
   8   6  -3   10.97    3.09
   8  -6  -3   17.28    3.49
  -8  -6   3    3.03    2.79
   8   6  -2   26.15    4.28
  -8   6   2   26.84    6.26
   8  -6  -2   18.70    3.77
  -8  -6   2   24.52    4.21
   8   6  -1   14.01    3.10
  -8   6   1   16.34    5.49
   8  -6  -1   14.07    2.92
   8  -6  -1   14.32    2.86
  -8  -6   1   10.23    4.13
  -8  -6   1    6.39    2.93
   8   6   0    1.63    2.04
  -8   6   0    7.26    4.53
   8  -6   0    4.01    1.86
  -8  -6   0    1.87    1.91
   8  -6   0    1.28    1.87
  -8   6  -1    0.37    4.07
   8   6   1    6.23    2.61
  -8  -6  -1    2.39    2.41
  -8  -6  -1    3.94    2.22
   8  -6   1    5.08    2.11
   8  -6   1    5.83    2.10
   9   0 -10   28.09    4.03
   9   0  -9    1.23    1.18
  -9   0   9    2.48    2.08
   9   0  -8   20.48    2.77
   9   0  -8   21.22    4.78
  -9   0   8   26.19    3.42
  -9   0   7   -1.63    1.01
   9   0  -7   -1.60    1.99
   9   0  -7    1.57    1.41
   9   0  -7   -0.34    0.77
   9   0  -6  117.61    6.18
   9   0  -6  113.86    9.70
   9   0  -5    1.17    0.86
   9   0  -5    1.84    1.32
   9   0  -5    2.11    1.92
   9   0  -5   -0.61    0.87
   9   0  -4   37.09    4.09
   9   0  -4   36.18    2.60
   9   0  -4   37.09    3.33
   9   0  -4   31.37    3.60
   9   0  -3   -0.12    0.61
   9   0  -3   -0.57    1.20
   9   0  -3   -0.28    0.93
  -9   0   3    2.32    1.76
   9   0  -2  111.87    5.12
  -9   0   2   97.37    6.51
   9   0  -2  120.11    6.58
   9   0  -2  106.87    6.25
   9   0  -2   92.64    5.29
   9   0  -1   -0.15    0.47
   9   0  -1    0.35    0.91
  -9   0   1   -0.57    1.01
   9   0   0  107.39    6.75
   9   0   0   99.64    4.97
   9   0   1    0.20    0.98
  -9   0  -1    0.54    0.87
   9   0   1   -0.86    0.49
   9   0   2  194.09    9.88
   9   0   2  195.63    8.34
   9   0   3    0.76    0.92
   9   0   3    1.20    1.18
  -9   0  -3    0.19    0.76
  -9   0  -4   10.58    2.36
   9   0   4   15.91    2.66
   9   0   4   17.10    2.03
   9   0   5   -0.28    0.72
   9   0   5   -0.92    1.13
  -9   0  -5    0.48    1.25
   9   0   6   11.24    2.79
   9   0   6   15.04    2.27
   9   1  -9    6.52    2.75
  -9   1   9   14.70    3.05
   9  -1  -9    6.35    5.23
  -9  -1   9    9.59    2.45
   9  -1  -9    8.39    2.17
  -9   1   8    0.55    1.73
   9   1  -8   -0.20    1.15
  -9  -1   8    5.92    2.09
   9  -1  -8   -0.55    0.96
   9  -1  -8    0.02    1.74
   9   1  -7   19.60    2.15
  -9   1   7   23.27    3.68
  -9  -1   7   27.33    3.28
   9  -1  -7   21.35    2.48
   9  -1  -7   17.38    4.37
   9   1  -6    5.65    2.02
   9   1  -6    7.09    1.40
   9   1  -6    6.37    1.50
   9  -1  -6    3.64    1.40
   9  -1  -6    4.31    2.32
   9  -1  -6    4.95    1.62
  -9  -1   6   10.26    2.47
   9   1  -5    7.04    1.24
   9   1  -5    6.19    1.61
   9   1  -5    8.09    2.17
   9  -1  -5    6.15    1.86
   9  -1  -5   10.29    3.20
   9  -1  -5    6.30    1.73
   9  -1  -5    7.34    1.91
  -9  -1   5    8.85    2.13
   9   1  -4   28.96    2.89
   9   1  -4   29.52    2.09
  -9  -1   4   27.48    2.84
   9  -1  -4   31.19    3.16
   9  -1  -4   36.37    4.03
   9  -1  -4   31.62    2.69
   9   1  -3   88.10    5.39
   9   1  -3   86.31    4.14
   9  -1  -3   93.31    4.80
   9  -1  -3   88.77    6.14
  -9  -1   3   83.60    4.97
  -9  -1   3   75.69    6.26
   9   1  -2    5.40    1.07
  -9   1   2    5.61    1.90
   9   1  -2    4.86    1.58
   9  -1  -2    4.55    1.63
  -9  -1   2    5.18    2.04
   9  -1  -2    6.14    1.53
  -9  -1   2    6.58    1.66
  -9   1   1   34.80    3.44
   9   1  -1   36.48    2.33
   9   1  -1   34.36    3.31
  -9  -1   1   47.04    4.14
   9  -1  -1   31.59    2.57
   9   1   0   29.05    2.23
  -9   1   0   41.02    3.33
   9  -1   0   35.34    2.64
  -9  -1   0   40.78    3.69
   9   1   1   11.96    2.67
   9   1   1   10.36    1.60
  -9   1  -1    7.17    1.71
   9  -1   1   12.33    1.61
  -9  -1  -1   10.27    2.39
   9   1   2    5.31    1.19
   9   1   2    3.27    1.50
  -9   1  -2    4.64    1.43
   9  -1   2    5.18    1.41
  -9  -1  -2    4.14    1.46
   9   1   3   10.72    1.53
   9   1   3    8.86    2.38
  -9   1  -3    7.81    1.86
   9  -1   3   10.30    2.69
  -9  -1  -3    7.21    1.91
   9  -1   3    5.53    1.48
   9   1   4   21.11    2.85
   9   1   4   17.64    2.00
  -9   1  -4   15.14    2.96
   9  -1   4   18.28    2.16
   9  -1   4   12.59    2.94
  -9  -1  -4   15.16    2.94
  -9   1  -5   26.70    3.40
   9   1   5   31.45    3.52
   9   1   5   35.36    2.91
  -9  -1  -5   31.41    3.55
   9  -1   5   30.98    3.68
   9  -1   5   33.82    3.00
   9   1   6   24.55    2.53
  -9   1  -6   26.02    4.48
   9   1   6   26.83    3.52
  -9  -1  -6   26.27    3.30
   9  -1   6   24.19    3.05
   9  -1   6   20.57    3.47
   9   2  -9    7.55    2.29
  -9  -2   9    9.57    2.63
   9  -2  -9    4.11    2.88
   9  -2  -9    7.27    2.35
   9   2  -8    1.35    1.39
  -9   2   8    3.99    2.15
  -9  -2   8    1.49    1.82
   9  -2  -8    1.96    2.26
   9  -2  -8    1.66    1.42
   9   2  -7   59.74    4.88
  -9   2   7   44.52    4.47
   9   2  -7   52.85    3.61
  -9  -2   7   47.40    4.52
   9  -2  -7   52.49    3.97
   9  -2  -7   44.14    5.68
   9   2  -6    2.46    1.24
   9   2  -6    2.41    1.62
   9  -2  -6    5.44    2.51
   9  -2  -6    2.90    1.26
  -9  -2   6    0.22    1.13
   9   2  -5   34.06    3.11
  -9   2   5   36.30    4.76
   9   2  -5   37.45    3.94
   9  -2  -5   38.56    3.26
   9  -2  -5   34.52    4.68
   9  -2  -5   36.51    2.98
   9   2  -4   14.15    2.13
  -9   2   4   17.28    4.15
   9  -2  -4   14.00    2.13
   9  -2  -4   19.25    3.94
   9  -2  -4   14.01    2.08
  -9  -2   4   14.62    2.72
  -9   2   3   24.37    5.21
   9   2  -3   18.19    2.33
  -9  -2   3   18.56    4.13
   9  -2  -3   14.00    3.10
  -9  -2   3   18.76    2.43
  -9   2   2   25.35    3.22
  -9  -2   2   27.65    2.63
   9  -2  -2   22.58    2.74
   9  -2  -2   20.44    3.01
  -9  -2   2   24.41    4.50
  -9   2   1   10.32    2.30
  -9   2   1   15.15    4.17
   9   2  -1    7.82    2.02
  -9  -2   1   10.26    1.83
  -9  -2   1    5.45    2.18
  -9   2   0   40.09    3.29
  -9   2   0   36.87    4.96
   9   2   0   27.01    3.01
  -9  -2   0   34.33    3.51
   9  -2   0   31.41    2.83
  -9   2  -1   77.72    4.56
   9   2   1   63.04    4.81
  -9   2  -1   67.70    6.79
   9   2   1   62.48    3.44
  -9  -2  -1   72.93    5.06
   9  -2   1   64.59    4.11
   9   2   2    9.34    1.35
  -9   2  -2   12.25    2.14
  -9   2  -2   23.03    4.95
   9   2   2   11.12    2.47
   9  -2   2   12.45    2.02
  -9  -2  -2    7.98    2.18
   9   2   3   24.60    3.03
  -9   2  -3   26.36    4.54
   9   2   3   24.64    2.17
  -9  -2  -3   24.24    2.95
   9  -2   3   27.34    2.65
   9   2   4    3.83    1.75
  -9   2  -4    2.57    2.92
  -9   2  -4    3.68    1.53
   9   2   4    3.13    1.13
  -9  -2  -4    3.11    1.56
   9  -2   4    4.59    1.31
   9   2   5    1.41    1.04
  -9   2  -5    2.78    1.63
   9   2   5    0.03    1.50
   9  -2   5    2.19    1.08
  -9   2  -6    3.39    1.87
   9   2   6    5.02    2.17
   9   2   6    5.32    1.44
   9  -2   6    2.64    1.94
  -9  -2  -6    5.12    1.71
   9  -2   6    3.78    1.60
   9   3  -8   11.02    2.11
  -9   3   8   10.74    3.23
   9   3  -8    8.29    2.47
  -9  -3   8    6.44    2.80
   9  -3  -8   15.36    2.24
   9  -3  -8   12.79    4.94
   9   3  -7    6.62    2.11
   9   3  -7    4.11    1.66
  -9   3   7    7.64    4.08
   9  -3  -7    7.63    1.72
   9  -3  -7    6.33    3.03
  -9  -3   7    4.76    2.12
   9   3  -6   63.12    5.47
   9   3  -6   61.68    5.20
  -9   3   6   64.66   13.21
   9  -3  -6   58.81    3.77
   9  -3  -6   55.17    4.54
  -9  -3   6   57.39    4.98
   9  -3  -6   62.86    6.65
  -9   3   5   37.64    5.62
   9   3  -5   47.13    3.79
   9   3  -5   44.28    4.48
   9  -3  -5   50.32    5.71
  -9  -3   5   46.76    4.11
   9  -3  -5   48.72    3.90
   9  -3  -5   41.36    2.95
  -9   3   4   30.31    5.76
   9   3  -4   21.88    3.41
   9   3  -4   21.02    2.57
   9  -3  -4   25.23    2.77
  -9  -3   4   21.25    3.16
   9  -3  -4   20.90    4.47
   9   3  -3    2.75    1.58
  -9   3   3    2.59    3.00
  -9  -3   3    1.07    2.04
  -9  -3   3    3.41    1.77
   9  -3  -3    1.85    1.94
  -9   3   2   48.85    5.94
   9   3  -2   42.30    3.74
   9  -3  -2   38.37    4.16
   9  -3  -2   42.36    3.43
  -9  -3   2   40.43    4.52
  -9  -3   2   47.54    3.75
  -9   3   1   18.14    2.88
   9   3  -1   15.21    2.29
  -9   3   1   10.83    4.55
  -9  -3   1   15.52    2.27
  -9  -3   1   12.80    3.04
   9  -3  -1   14.52    1.87
  -9   3   0    0.90    1.18
   9   3   0    1.27    1.20
  -9   3   0    1.89    2.70
  -9  -3   0    1.86    1.15
   9  -3   0    0.48    0.81
  -9  -3   0    1.80    1.70
  -9   3  -1   31.70    2.87
   9   3   1   25.08    3.01
  -9   3  -1   33.52    6.63
   9  -3   1   28.14    2.68
  -9  -3  -1   23.95    3.26
  -9   3  -2   23.93    5.47
   9   3   2   19.57    2.68
  -9   3  -2   17.02    2.40
  -9  -3  -2   20.24    2.83
  -9   3  -3   33.00    5.78
  -9   3  -3   43.06    3.56
   9   3   3   42.41    3.98
   9   3   3   43.99    2.81
  -9  -3  -3   40.47    3.97
   9  -3   3   42.65    3.40
   9   3   4    7.41    2.29
  -9   3  -4    8.37    2.14
  -9   3  -4   11.97    4.74
   9  -3   4    7.77    2.15
  -9  -3  -4    5.94    1.90
  -9   3  -5   -1.17    5.28
   9   3   5    7.41    1.56
  -9   3  -5   10.71    2.45
  -9  -3  -5    6.45    2.08
   9  -3   5    5.60    1.69
   9   4  -7    6.47    2.19
   9   4  -7    4.57    2.07
  -9   4   7   11.27    4.84
  -9  -4   7    8.46    2.94
   9  -4  -7    5.61    4.47
  -9   4   6    2.55    3.77
   9   4  -6    2.03    1.65
   9  -4  -6    3.86    2.62
   9  -4  -6    6.74    3.56
  -9  -4   6    0.61    1.65
   9   4  -5    7.20    2.38
   9   4  -5    1.16    1.36
  -9   4   5    0.37    3.30
  -9  -4   5   -2.03    1.18
   9  -4  -5    0.99    2.71
   9  -4  -5    4.50    1.92
   9   4  -4   10.38    2.39
  -9   4   4   20.47    4.76
   9  -4  -4   17.76    2.50
   9  -4  -4   17.21    3.91
  -9  -4   4   15.03    3.12
  -9   4   3   30.68    5.29
   9   4  -3   28.13    3.19
   9  -4  -3   26.57    5.72
   9  -4  -3   22.62    2.87
  -9  -4   3   34.70    3.62
  -9   4   2    2.99    2.78
   9   4  -2    6.91    2.07
  -9  -4   2    5.51    2.47
  -9  -4   2   10.03    2.96
   9  -4  -2   10.31    2.85
   9  -4  -2   10.90    2.27
  -9   4   1   35.23    5.48
   9   4  -1   31.49    3.40
   9  -4  -1   34.96    3.09
  -9  -4   1   31.09    3.30
  -9  -4   1   32.51    4.11
  -9   4   0   23.37    2.96
  -9   4   0   25.48    6.11
   9   4   0   23.48    3.00
  -9  -4   0   23.19    4.53
   9  -4   0   25.28    2.58
  -9  -4   0   23.27    2.94
  -9   4  -1   15.50    2.30
  -9   4  -1   12.97    4.53
   9   4   1    9.41    2.31
  -9  -4  -1   15.45    2.57
   9  -4   1   10.05    2.08
  -9  -4  -1   14.83    3.35
   9   4   2    2.06    1.37
  -9   4  -2    8.36    4.34
  -9   4  -2    4.94    1.47
   9  -4   2    0.23    1.11
  -9  -4  -2    2.68    1.79
  -9   4  -3    6.48    1.82
   9  -4   3    6.76    2.21
   9   4   4   10.00    2.63
   9   4   4    8.03    1.58
  -9   4  -4   12.10    2.30
  -9   4  -4    5.04    4.46
  -9  -4  -4    7.14    2.12
   9  -4   4   10.49    2.36
   9   5  -5   12.90    3.31
  -9   5   5   28.17    5.74
  -9  -5   5   12.06    4.10
   9  -5  -5   11.18    3.95
   9  -5  -5   11.77    2.82
  -9   5   4   12.42    4.85
   9   5  -4    4.28    2.62
   9   5  -4    0.81    1.85
   9  -5  -4    3.24    2.25
   9  -5  -4    4.84    3.14
  -9  -5   4    2.89    2.02
   9   5  -3    8.69    2.62
  -9   5   3    8.94    4.42
  -9  -5   3   10.82    2.68
   9  -5  -3    3.85    2.00
   9  -5  -3    4.82    2.98
   9   5  -2    3.41    3.11
  -9   5   2    4.47    3.92
  -9  -5   2    7.02    2.27
   9  -5  -2    6.07    2.63
  -9  -5   2    3.22    2.67
   9  -5  -2    4.22    2.35
  -9  -5   1   26.75    4.09
  -9  -5   1   19.21    3.48
   9  -5  -1   15.27    4.05
   9   5   0    7.65    2.31
  -9   5   0   20.41    6.03
   9  -5   0   11.72    2.56
  -9  -5   0   13.70    4.44
   9  -5   0    7.86    2.13
  -9  -5   0   14.52    3.08
  -9   5  -1   32.02    7.34
   9   5   1   32.92    4.05
   9  -5   1   29.68    3.37
  -9  -5  -1   26.79    5.44
  -9  -5  -1   29.09    3.69
   9   5   2   17.43    3.42
  -9   5  -2   27.49    6.61
   9  -5   2   18.73    3.32
  -9  -5  -2   19.30    3.15
  -9  -5  -2   19.45    3.91
 -10   0   9    5.27    2.32
  10   0  -9    0.97    2.25
  10   0  -8   14.31    3.04
  10   0  -8   14.65    3.92
  10   0  -7   -1.19    1.76
  10   0  -7   -0.51    1.05
  10   0  -7   -0.01    1.05
  10   0  -7    1.61    1.25
  10   0  -6   72.00    5.35
  10   0  -6   71.40    4.78
  10   0  -6   73.34    4.37
  10   0  -6   67.00    6.50
  10   0  -5   -1.17    1.12
  10   0  -5   -0.84    1.53
  10   0  -5   -0.82    0.70
  10   0  -5    0.67    1.17
  10   0  -4   15.63    1.78
  10   0  -4   13.06    3.40
  10   0  -4   15.97    3.56
  10   0  -3    0.44    0.66
  10   0  -3   -0.69    1.32
  10   0  -3   -0.45    1.04
  10   0  -2   14.73    2.97
  10   0  -2   10.00    1.42
 -10   0   2    9.37    2.86
  10   0  -1    0.29    1.10
  10   0  -1   -0.26    0.67
  10   0   0    3.56    1.68
 -10   0   0    1.31    1.15
  10   0   0    3.67    1.11
  10   0   1    1.16    0.87
 -10   0  -1    1.52    1.26
  10   0   2   66.18    4.09
  10   0   2   70.12    5.41
  10   0   3   -0.66    1.00
  10   0   3   -0.61    0.71
  10   0   4   27.48    2.67
  10   0   4   26.60    3.36
 -10   0  -4   23.29    3.16
 -10   0  -5    0.16    1.51
  10   0   5   -0.61    0.94
  10   0   5   -0.88    1.49
  10   1  -9   10.68    2.62
  10  -1  -9   17.57    3.11
  10   1  -8    7.99    2.35
  10  -1  -8   11.62    2.46
  10  -1  -8    9.80    3.37
  10   1  -7   -0.43    0.88
  10   1  -7    0.85    1.39
  10   1  -7    0.38    1.08
  10  -1  -7   -0.35    0.94
  10  -1  -7   -0.58    1.06
  10  -1  -7    1.43    1.31
  10  -1  -7    1.94    2.13
  10   1  -6    6.05    2.26
  10   1  -6    5.38    1.32
  10   1  -6    8.93    1.97
  10  -1  -6    3.97    1.74
  10  -1  -6    9.74    2.20
  10  -1  -6    6.86    2.43
  10  -1  -6    6.89    1.91
  10   1  -5    8.64    2.37
  10   1  -5   11.60    1.50
  10  -1  -5   14.56    3.61
  10  -1  -5   15.43    2.10
  10  -1  -5   11.48    2.52
  10   1  -4   10.16    2.43
  10   1  -4   10.61    1.48
  10  -1  -4   12.49    2.67
  10  -1  -4   11.01    3.04
  10  -1  -4   10.84    2.58
 -10  -1   4   12.29    2.56
  10   1  -3   50.09    4.17
  10   1  -3   51.98    2.97
  10  -1  -3   57.84    3.79
 -10  -1   3   55.02    3.84
  10  -1  -3   47.60    4.32
 -10  -1   3   51.55    5.24
  10  -1  -3   59.59    5.02
 -10   1   2   80.30    5.85
  10   1  -2   73.97    5.14
  10   1  -2   71.60    3.75
 -10  -1   2   72.05    5.90
  10  -1  -2   73.51    4.34
  10  -1  -2   67.31    5.27
  10   1  -1   48.26    4.09
  10   1  -1   44.57    2.80
 -10   1   1   49.40    4.37
 -10  -1   1   52.37    4.71
 -10   1   0   18.20    2.63
  10   1   0   13.58    2.25
  10   1   0   15.69    1.65
 -10  -1   0   14.32    3.04
  10  -1   0   15.43    1.95
  10  -1   0   12.72    2.85
 -10   1  -1    9.18    3.38
  10   1   1    4.51    1.10
  10   1   1    5.93    2.00
  10  -1   1    4.14    1.90
 -10  -1  -1    5.77    1.87
  10  -1   1    4.05    1.19
  10   1   2    8.45    2.42
  10   1   2    5.44    1.35
 -10   1  -2    8.76    2.08
 -10  -1  -2    7.36    1.96
  10  -1   2    5.62    2.13
  10  -1   2    5.35    1.51
  10   1   3   17.49    2.06
 -10   1  -3   21.45    2.85
  10   1   3   19.33    3.02
 -10  -1  -3   16.94    2.62
  10  -1   3   18.16    3.08
  10  -1   3   18.77    2.27
  10   1   4   26.08    2.53
 -10   1  -4   25.90    3.28
  10   1   4   28.28    3.55
  10  -1   4   28.45    2.71
  10  -1   4   30.93    3.78
 -10  -1  -4   30.39    3.49
  10   1   5    0.25    0.85
 -10   1  -5    3.15    1.76
  10  -1   5    0.36    1.03
 -10  -1  -5    0.25    1.20
  10   2  -8    6.93    2.34
  10   2  -8    6.12    1.76
  10  -2  -8    7.76    2.03
 -10  -2   8    6.84    2.47
  10  -2  -8    3.23    1.81
  10   2  -7   29.72    3.73
  10  -2  -7   33.53    5.75
  10  -2  -7   29.78    3.37
 -10  -2   7   28.55    3.75
  10  -2  -7   29.13    3.32
  10  -2  -7   23.81    5.08
  10   2  -6   16.55    3.44
  10   2  -6   23.96    2.81
  10  -2  -6   24.25    2.70
 -10  -2   6   22.34    3.21
  10  -2  -6   19.65    4.74
  10  -2  -6   17.78    3.06
  10   2  -5   42.79    3.74
  10   2  -5   43.44    4.59
 -10  -2   5   41.11    3.89
  10  -2  -5   41.51    3.53
  10  -2  -5   44.33    5.31
  10  -2  -5   40.09    3.40
 -10   2   4   11.01    3.85
  10   2  -4    8.03    1.97
  10  -2  -4    7.59    1.84
  10  -2  -4   10.01    2.21
 -10  -2   4   12.63    2.61
  10  -2  -4    5.53    2.78
  10   2  -3    0.27    1.05
 -10   2   3    8.64    3.05
 -10  -2   3    1.92    1.18
 -10  -2   3    1.49    2.02
  10  -2  -3    3.83    1.95
  10  -2  -3   -0.29    0.89
  10   2  -2   46.74    3.97
 -10   2   2   43.16    4.38
 -10   2   2   38.00    5.26
 -10  -2   2   43.63    3.48
 -10  -2   2   35.08    4.30
  10  -2  -2   44.45    3.31
 -10   2   1   13.26    2.67
  10   2  -1   12.20    2.64
 -10   2   1   13.67    4.02
 -10  -2   1   12.01    3.14
  10  -2  -1   13.22    1.85
 -10   2   0    8.85    3.40
 -10   2   0   13.88    2.64
  10   2   0    9.07    2.38
  10  -2   0    9.89    1.85
 -10  -2   0   11.55    2.79
  10   2   1   47.61    2.94
  10   2   1   45.96    4.19
 -10   2  -1   52.15    6.06
 -10  -2  -1   51.74    4.48
  10  -2   1   48.69    3.54
 -10   2  -2   27.16    2.97
  10   2   2   23.10    2.99
  10   2   2   22.60    2.10
 -10   2  -2   22.99    5.22
  10  -2   2   17.90    2.34
 -10  -2  -2   24.32    3.17
 -10   2  -3   33.38    3.43
  10   2   3   38.53    3.44
  10   2   3   36.25    3.81
 -10  -2  -3   38.84    3.91
  10  -2   3   36.05    3.20
  10   2   4    2.61    2.83
 -10   2  -4    5.32    1.97
 -10  -2  -4    6.26    2.24
 -10   2  -5    5.10    2.11
  10   2   5    0.50    1.68
  10   2   5    0.94    1.10
 -10  -2  -5    2.89    1.64
  10  -2   5    0.92    1.93
  10  -2   5    2.77    1.33
  10   3  -7   22.39    2.86
 -10   3   7   25.52    5.58
  10   3  -7   22.35    3.33
  10  -3  -7   15.45    2.43
  10  -3  -7   17.44    3.27
  10  -3  -7   14.86    4.24
  10   3  -6   15.20    2.60
 -10   3   6    6.45    3.93
 -10  -3   6   15.34    3.24
  10  -3  -6    6.15    3.04
  10  -3  -6   14.79    2.69
  10  -3  -6    8.21    1.77
  10   3  -5   19.79    2.70
  10   3  -5   16.72    3.63
 -10   3   5   23.93    5.35
 -10  -3   5   26.22    3.59
  10  -3  -5   18.16    2.14
  10  -3  -5   19.74    4.80
  10  -3  -5   16.58    3.11
 -10   3   4    2.51    3.26
  10   3  -4    2.96    1.62
  10   3  -4    4.16    2.18
 -10  -3   4    2.68    1.83
  10  -3  -4    3.44    1.46
  10  -3  -4    3.69    1.31
  10   3  -3   19.93    2.77
 -10   3   3   26.63    5.63
  10  -3  -3   20.52    3.18
 -10  -3   3   11.47    4.03
  10  -3  -3   15.33    3.39
  10  -3  -3   20.43    2.35
 -10   3   2   48.47    6.20
  10   3  -2   38.68    3.79
 -10  -3   2   44.79    3.78
 -10  -3   2   41.78    4.77
  10  -3  -2   35.94    4.10
  10  -3  -2   41.95    3.55
 -10   3   1    0.86    1.65
 -10   3   1    8.16    3.76
  10   3  -1    1.98    1.26
 -10  -3   1    0.35    1.35
  10  -3  -1    4.90    1.43
 -10  -3   1    0.52    1.35
  10   3   0    2.72    1.65
 -10   3   0    8.56    2.02
 -10   3   0    1.41    3.20
  10  -3   0    6.30    1.59
 -10  -3   0    7.65    2.66
 -10   3  -1   13.81    2.48
 -10   3  -1   19.68    5.51
  10   3   1    9.93    2.51
  10  -3   1    9.19    1.98
 -10  -3  -1   12.38    3.07
 -10   3  -2   19.34    5.83
  10   3   2   15.10    2.53
 -10   3  -2   16.65    2.80
  10  -3   2   13.97    2.41
 -10  -3  -2   13.90    3.03
  10   3   3   13.08    1.75
 -10   3  -3   19.39    8.69
  10   3   3   12.84    3.79
 -10   3  -3   13.66    2.44
 -10  -3  -3   13.51    2.99
  10  -3   3   10.45    2.12
 -10   3  -4    4.24    2.08
  10   3   4    3.07    1.23
  10   3   4    4.31    2.09
 -10   3  -4    1.35    3.37
  10  -3   4    7.80    1.90
 -10  -3  -4    2.46    1.45
  10   4  -6   17.28    3.18
 -10   4   6   17.95    5.52
  10   4  -6   16.67    3.66
 -10  -4   6   16.67    4.03
  10  -4  -6    7.81    2.78
  10  -4  -6   11.74    4.76
 -10   4   5    8.85    4.17
  10   4  -5    9.91    2.54
  10   4  -5    0.96    1.46
 -10  -4   5    5.87    2.44
  10  -4  -5    3.16    1.92
  10  -4  -5    1.07    3.04
  10   4  -4    1.70    1.58
 -10   4   4    1.70    3.42
  10   4  -4   -0.02    1.65
  10  -4  -4   -0.91    1.45
  10  -4  -4    4.57    2.92
 -10  -4   4    0.31    1.70
  10   4  -3   17.30    2.83
 -10   4   3   23.09    5.35
 -10  -4   3   16.42    3.21
  10  -4  -3   13.23    3.91
 -10   4   2    1.84    3.31
  10   4  -2    1.60    1.65
  10  -4  -2    6.43    2.27
 -10  -4   2    4.84    1.77
  10  -4  -2    5.16    2.33
 -10  -4   2    2.81    2.53
  10   4  -1   51.34    4.88
 -10   4   1   57.51    7.41
  10  -4  -1   49.58    4.48
 -10  -4   1   53.28    5.73
 -10   4   0   29.02    3.94
 -10  -4   0   26.18    3.28
 -10   4  -1   24.31    5.86
  10   4   1   10.59    2.50
  10  -4   1   12.92    2.51
 -10  -4  -1   15.51    3.99
  10   4   2   13.00    2.86
 -10   4  -2   18.55    6.26
 -10   4  -2   23.68    3.33
 -10  -4  -2   21.99    3.32
  10  -4   2   18.99    3.19
  10   5  -3    2.68    2.22
 -10   5   2    2.80    4.14
  10   5  -2    9.16    2.56
 -10  -5   2    6.40    3.08
 -10  -5   2    8.39    2.57
  10  -5  -2    5.42    2.73
  10  -5  -2    5.61    2.19
 -10   5   1   17.47    5.74
  10  -5  -1   13.91    2.87
  10  -5  -1   12.20    4.36
 -10  -5   1   17.10    3.48
 -10  -5   1   15.58    4.06
  11   0  -8    4.65    3.16
  11   0  -7   -0.19    1.20
  11   0  -7    1.53    1.29
  11   0  -7   -1.79    1.84
  11   0  -7   -1.44    1.09
  11   0  -6   44.70    3.20
  11   0  -6   33.83    5.69
  11   0  -6   41.25    3.76
  11   0  -6   37.07    4.00
  11   0  -5    1.35    1.77
  11   0  -5    1.72    1.67
  11   0  -5   -0.59    1.28
  11   0  -4   27.36    3.32
  11   0  -4   32.79    4.47
  11   0  -4   32.05    2.75
  11   0  -4   31.91    3.98
  11   0  -3   -0.46    0.64
 -11   0   3    0.73    1.91
  11   0  -3    0.01    1.30
 -11   0   2    5.11    2.17
  11   0  -2    9.20    2.40
  11   0  -2    7.74    1.47
  11   0  -1    2.07    1.51
 -11   0   1    4.98    2.05
  11   0   0   51.85    3.47
  11   0   0   55.52    4.85
 -11   0  -1    0.73    1.22
  11   0   1    1.64    1.22
  11   0   1    2.72    1.02
  11   0   2   55.78    3.78
  11   0   2   54.06    4.94
  11   0   3    0.60    1.93
 -11   0  -3   -1.66    1.33
  11   0   3    0.36    0.91
  11   0   4   44.55    4.86
  11   0   4   58.37    5.33
 -11   0  -4   62.66    5.20
  11   1  -7    1.48    1.21
  11   1  -7   -0.20    0.91
  11   1  -7   -0.97    1.86
  11  -1  -7   -0.23    1.41
  11  -1  -7   -1.69    1.67
  11  -1  -7    0.05    1.16
  11  -1  -7    1.39    1.54
  11   1  -6   -0.02    1.45
  11   1  -6    1.22    1.06
  11   1  -6    0.77    1.38
  11  -1  -6    0.06    1.18
  11  -1  -6   -0.43    0.86
  11  -1  -6    0.87    1.49
  11  -1  -6   -0.23    1.89
  11   1  -5   15.08    2.90
  11   1  -5   12.83    3.16
  11   1  -5   17.39    1.85
  11  -1  -5   20.08    2.44
  11  -1  -5   16.46    4.01
  11  -1  -5   15.57    3.15
  11  -1  -5   15.89    2.69
  11   1  -4   20.00    1.86
  11   1  -4   20.03    2.85
  11  -1  -4   21.77    3.18
  11  -1  -4   18.17    2.80
  11  -1  -4   17.17    3.79
  11  -1  -4   17.32    2.21
  11   1  -3    9.85    2.62
  11   1  -3    8.10    1.37
 -11  -1   3   13.47    4.09
  11  -1  -3    4.22    2.05
  11  -1  -3   10.79    2.92
  11  -1  -3    4.87    1.40
 -11   1   2   57.27    5.27
  11   1  -2   44.66    4.17
  11   1  -2   42.68    2.80
 -11  -1   2   50.89    5.15
  11  -1  -2   39.78    3.11
  11  -1  -2   43.80    4.37
 -11   1   1   48.55    4.70
  11   1  -1   40.97    2.75
  11   1  -1   40.76    3.98
  11  -1  -1   43.19    3.12
 -11  -1   1   36.81    4.18
  11  -1  -1   33.52    3.92
 -11   1   0   17.80    3.37
  11   1   0   12.57    1.64
  11   1   0   13.32    3.22
  11  -1   0   12.00    2.07
  11  -1   0   10.46    2.76
 -11  -1   0   12.48    3.02
  11   1   1    7.62    2.27
  11   1   1    6.32    2.14
 -11   1  -1    2.43    1.65
 -11  -1  -1    4.92    1.68
  11  -1   1    3.30    1.99
  11  -1   1    2.69    1.19
  11   1   2    6.66    2.34
  11   1   2    4.90    1.41
 -11   1  -2    7.30    2.16
  11  -1   2    8.42    1.90
 -11  -1  -2    8.66    2.36
  11  -1   2    6.24    2.29
  11   1   3   35.75    4.17
  11   1   3   38.72    3.05
 -11   1  -3   36.34    4.13
  11  -1   3   33.03    3.06
 -11  -1  -3   40.02    4.79
  11  -1   3   33.61    4.11
  11   1   4   10.56    2.93
 -11   1  -4   12.92    5.10
  11   1   4   10.26    2.15
  11  -1   4    9.58    3.01
  11  -1   4   12.56    2.22
 -11  -1  -4    7.80    2.31
  11   2  -7   17.94    2.77
  11   2  -7   23.43    3.55
 -11  -2   7   21.62    6.34
  11  -2  -7   19.32    3.05
  11  -2  -7   26.98    5.32
  11  -2  -7   22.49    2.85
  11   2  -6    2.76    2.13
  11   2  -6    5.92    1.92
 -11  -2   6    2.60    1.89
  11  -2  -6    0.79    1.47
  11  -2  -6    2.30    1.46
  11  -2  -6    7.38    2.31
  11  -2  -6    2.29    2.25
  11   2  -5   47.02    4.05
  11   2  -5   50.45    5.06
  11  -2  -5   43.39    3.75
  11  -2  -5   54.86    5.86
 -11  -2   5   46.73    4.26
  11  -2  -5   39.39    4.44
  11   2  -4    8.53    2.16
  11  -2  -4    9.99    2.10
  11  -2  -4   10.82    2.35
  11  -2  -4   12.00    3.23
 -11  -2   4    6.01    2.08
  11   2  -3    6.99    2.19
  11  -2  -3    3.26    2.39
 -11  -2   3    4.42    2.91
  11  -2  -3    8.04    1.91
 -11  -2   3   11.46    2.58
 -11   2   2   29.71    4.13
  11   2  -2   24.65    3.08
  11  -2  -2   20.57    2.45
 -11  -2   2   16.92    2.52
 -11  -2   2   15.27    3.60
 -11   2   1    6.66    2.39
  11   2  -1   10.60    2.51
  11  -2  -1    3.96    1.51
 -11  -2   1    6.26    2.30
  11   2   0   10.21    2.48
 -11   2   0   15.26    3.10
  11   2   0    9.28    1.53
  11  -2   0    9.03    1.94
 -11  -2   0   13.06    3.28
  11   2   1    8.70    1.49
 -11   2  -1   14.23    2.86
  11   2   1   10.36    3.14
 -11  -2  -1    9.97    2.71
  11  -2   1    9.54    1.92
 -11   2  -2   17.39    3.13
  11   2   2   15.26    2.01
  11   2   2   14.66    3.34
 -11  -2  -2   17.13    3.37
  11  -2   2   14.57    3.03
 -11   2  -3   18.16    3.35
  11   2   3   20.33    2.29
  11   2   3   23.39    3.44
  11  -2   3   26.88    3.83
  11  -2   3   24.85    2.85
 -11  -2  -3   23.90    4.34
  11   3  -6   23.38    3.00
  11  -3  -6   23.67    3.29
 -11  -3   6   33.02    5.39
  11  -3  -6   19.28    2.52
  11  -3  -6   32.67    5.79
 -11   3   5   14.41    4.97
  11   3  -5   23.21    3.00
  11   3  -5   13.63    3.53
  11  -3  -5   16.22    2.30
 -11  -3   5   18.46    3.50
  11  -3  -5   15.51    4.15
  11  -3  -5   19.15    3.33
  11   3  -4   20.71    2.90
 -11   3   4   19.55    5.79
  11   3  -4   13.47    3.38
  11  -3  -4   30.46    5.95
  11  -3  -4   22.26    2.46
  11  -3  -4   17.93    4.17
 -11  -3   4   22.89    3.93
 -11   3   3   36.16    7.40
  11   3  -3   33.02    3.54
  11  -3  -3   28.53    2.86
  11  -3  -3   30.68    3.21
 -11  -3   3   35.07    7.90
 -11  -3   3   25.11    3.54
  11  -3  -3   21.52    4.13
 -11   3   2   44.41    8.17
  11   3  -2   31.99    3.57
 -11  -3   2   29.19    3.57
  11  -3  -2   29.23    3.06
 -11   3   1   -0.16    2.21
  11  -3  -1    0.84    1.17
 -11   3   0   12.59    5.36
 -11   3   0    6.47    2.46
  11   3   0   10.11    2.84
 -11  -3   0    6.64    3.00
 -11   3  -1   11.49    5.32
 -11   3  -1   10.68    2.82
  11   3   1   11.09    2.84
  11  -3   1    7.47    2.09
 -11  -3  -1    4.23    2.13
  11   3   2    6.31    2.13
 -11   3  -2    4.22    3.40
 -11   3  -2    4.54    2.13
 -11  -3  -2    2.24    1.93
  11  -3   2    5.28    1.64
  11   4  -3   21.90    3.34
 -11   4   3   23.95    6.02
  11  -4  -3   15.66    3.15
  11  -4  -3    9.99    3.48
  11   4  -2    2.32    1.81
 -11   4   2    7.47    4.20
  11  -4  -2    1.31    1.24
 -11  -4   2    7.50    2.23
 -11  -4   2   -0.06    1.99
 -11   4   1   44.23    9.13
  11   4  -1   41.34    4.24
  11  -4  -1   36.13    3.54
 -11  -4   1   40.02    4.29
 -11  -4   1   37.34    4.97
 -11  -4   0    8.96    3.49
  12   0  -6   29.98    5.45
  12   0  -6   26.24    3.65
  12   0  -6   29.99    3.62
  12   0  -6   27.62    2.74
  12   0  -5    1.02    1.29
  12   0  -5   -1.96    2.21
  12   0  -5    0.13    0.90
  12   0  -5   -0.27    1.50
  12   0  -4   84.00    4.74
  12   0  -4   79.26    6.83
  12   0  -4   76.84    6.47
  12   0  -4   90.89    6.25
  12   0  -3    0.56    0.84
 -12   0   3   -2.62    2.32
  12   0  -3    1.18    1.29
  12   0  -2    5.26    1.38
  12   0  -2    8.38    2.52
 -12   0   2    2.56    2.68
 -12   0   1    6.00    2.56
  12   0   0   24.20    3.54
  12   0   0   24.57    2.58
 -12   0   0   39.86    4.79
  12   0   1    1.74    1.66
  12   0   1    0.03    0.89
 -12   0  -1    1.89    1.78
  12   0   2   29.54    3.95
  12   0   2   41.85    3.34
  12   1  -6    4.51    2.54
  12   1  -6    6.69    2.92
  12   1  -6   11.38    2.62
  12  -1  -6    2.30    2.52
  12  -1  -6   11.49    2.19
  12  -1  -6   11.49    2.91
  12  -1  -6    8.81    2.31
  12   1  -5   10.28    2.55
  12   1  -5    0.88    2.13
  12   1  -5    8.14    1.46
  12  -1  -5    6.30    1.58
  12  -1  -5    5.43    2.56
  12  -1  -5    6.57    2.46
  12  -1  -5    8.69    2.46
  12   1  -4   11.34    2.55
  12   1  -4    6.56    2.92
  12   1  -4    5.23    1.26
  12  -1  -4    6.59    3.08
  12  -1  -4    8.32    2.31
  12  -1  -4    9.16    2.34
  12  -1  -4    5.97    1.53
  12   1  -3   11.87    3.31
  12   1  -3    7.79    1.48
  12   1  -3   10.00    2.53
  12  -1  -3    8.73    1.86
 -12  -1   3    6.21    3.45
  12  -1  -3    8.29    2.62
  12   1  -2    6.42    1.28
  12   1  -2    6.41    2.40
 -12   1   2    6.59    2.93
 -12  -1   2    8.43    3.05
  12  -1  -2    4.68    1.34
  12  -1  -2    6.26    1.98
 -12   1   1   68.47    6.05
  12   1  -1   56.22    5.12
  12  -1  -1   48.58    3.68
 -12  -1   1   56.43    5.59
  12   1   0   10.22    3.01
 -12   1   0   17.00    3.58
  12   1   0   11.98    1.68
  12  -1   0    7.43    1.73
  12  -1   0    6.43    2.34
 -12   1  -1   -0.27    1.56
  12   1   1    2.16    1.90
  12   1   1    0.84    0.89
  12  -1   1    3.87    2.06
  12  -1   1    1.72    1.24
 -12  -1  -1    1.01    1.78
  12   1   2   15.68    2.43
 -12   1  -2   21.36    4.12
 -12  -1  -2   26.19    3.73
  12  -1   2    8.80    2.10
  12   2  -5   55.12    5.78
  12   2  -5   55.92    4.83
  12  -2  -5   56.90    4.48
  12  -2  -5   71.78    6.95
 -12  -2   5   59.29    5.06
  12  -2  -5   51.97    5.25
  12  -2  -5   53.09    5.24
  12   2  -4    1.43    2.32
  12   2  -4    1.74    1.61
  12  -2  -4   -1.37    2.09
  12  -2  -4    1.03    1.42
  12  -2  -4    6.21    3.30
  12  -2  -4    1.29    1.27
 -12  -2   4    0.30    1.61
 -12  -2   3    1.71    2.03
  12  -2  -3    2.50    1.76
 -12  -2   3    5.03    3.00
  12  -2  -3    0.05    1.10
 -12   2   2    3.93    2.96
  12   2  -2    1.42    1.79
 -12  -2   2    1.40    2.06
  12  -2  -2   -1.13    1.05
 -12   2   1   23.43    4.65
  12   2  -1   18.20    3.48
  12  -2  -1   19.01    3.58
 -12  -2   1   25.08    4.86
 -12   2   0   19.58    3.91
  12   2   0   19.02    2.99
 -12  -2   0   17.27    3.74
  12  -2   0   13.08    2.56
  12   2   1    9.77    1.64
 -12   2  -1   13.62    3.04
  12   2   1   14.50    3.93
 -12  -2  -1    7.88    2.98
  12  -2   1    5.67    3.44
  12  -2   1   10.66    2.25
   0   0   0    0.00    0.00
;
_shelx_hkl_checksum                     46766
